# Supplementary material for: Prevalence and risk factors of recurrent aphthous stomatitis among college students at Mangalore, India
Source: PeerJ. 2023 May 15;11:e14998. doi: 10.7717/peerj.14998 (PMC10194064; doi:10.7717/peerj.14998)
Supplement: Supplemental Information 1 [file peerj-11-14998-s001.xlsx]

## Sheet: Form Responses 1
Timestamp	Age	Sex	Blood Group	Occupation	Have you been affected by mouth ulcers?	Have you been affected by mouth ulcers in the past 6 months ?	Does your family have a history of mouth ulcers?	If you do get mouth ulcers do they occur in clusters or are they single mouth ulcers?	Where do you usually get mouth ulcers? (Select as many as applicable)	Do you get mouth ulcers because of biting your cheeks, biting your tongue, brushing vigorously, etc.?	Have you ever worn braces/dentures?	Do you smoke?	If you stopped smoking, did you discover mouth ulcers during the initial stages when you stopped smoking?	How many hours of sleep do you get regularly?	Do you use a toothpaste that foams on brushing?	At what parts of the day do you brush your teeth? (Choose as many as applicable)	For Female participants, have you been affected by ulcers specifically during menstruation?	Do you get mouth ulcers when you are stressed?	Do you get mouth ulcers after the consumption of the following fruits? (Choose as many as applicable)	Tell us about your daily consumption of coffee?	Tell us about your daily consumption of tea?	How often do you drink carbonated drinks?	Does any of the following foods give you mouth ulcers? (Choose as many as applicable)	22. Do you avoid any food because they give you mouth ulcers, if yes please mention?	Do you have any nutritional deficiencies, if yes please mention?	Do you have any allergies? If so please mention?	Do you suffer from any systemic diseases?	Do you take any medication for your ulcer? (Choose as many as applicable)	If there are any other particular food that gives you mouth ulcers, please mention it below.			If there are any other particular fruit that gives you mouth ulcers, please mention it below.	Do you take any medication other than the above mentioned to treat your mouth ulcers, please mention it below.	Course	Are you a Diabetic patient?	Does your family have a history of Diabetes?	Tell us about your daily consumption of Milk?	Does any of the following beverages give you mouth ulcers? (Choose as many as applicable)	If there are any other particular beverages that gives you mouth ulcers, please mention it below.
2018-10-25 15:07:07	19	Female	A+	Student	No	No	Yes	Both	Inner surface of the cheeks	No	No	No	Not Applicable	5-6 Hours	Yes	No	Not Applicable	No	Not applicable	1-2 Cups	1-2 Cups	Nil	Not aplicable	No	Nil	Dust	Not applicable	Not applicable
2018-10-25 15:07:33	19	Female	O+	Student	Yes	No	No	Single Mouth Ulcers	Inner surface of the cheeks	No	Yes	No	Not Applicable	7-8 Hours	Yes	No	No	No	Pineapples	Nil	1-2 Cups	1-2 times a week	Not aplicable	pineapple	not sure	no	Not applicable	Not applicable
2018-10-25 15:12:10	20	Female	B+	Student	Yes	No	No	Not Applicable	Inside of the lips	No	Yes	No	Not Applicable	5-6 Hours	Yes	No	No	No	Not applicable	1-2 Cups	1-2 Cups	3-4 Times a week	Not aplicable	No			Not applicable	Not applicable
2018-10-25 15:14:19	19	Female	A+	Student	No	No	Yes	Not Applicable	Not Applicable	Yes	Yes	No	Not Applicable	7-8 Hours	Yes	No	No	No	Not applicable	1-2 Cups	1-2 Cups	1-2 times a week	Not aplicable				Not applicable	Not applicable
2018-11-05 11:36:52	20	Female	B+	Student	No	No	No	Not Applicable	Not Applicable	Not Applicable	Yes	No	Not Applicable	5-6 Hours	Yes	Not Appliable	No	No	Not applicable	1-2 Cups	1-2 Cups	3-4 Times a week	Not aplicable		Vitamin D		Not applicable	Not applicable
2019-02-22 22:52:25	20	Female	A+		No	Not Applicable	Yes	Not Applicable	Not Applicable	Yes	No	No	Not Applicable	5-6 Hours	Yes	Morning	No	Yes	Not applicable	1-2 Cups	1-2 Cups	Nil	Not aplicable				Not applicable	Not applicable						Mbbs	No	No	Nil	Not Applicable
2019-02-22 22:53:51	19	Female	B+		Yes	No	No	Not Applicable	Not Applicable	Yes	Yes	No	Not Applicable	7-8 Hours	Yes	Morning	No	No	Not applicable	1-2 Cups	1-2 Cups	1-2 times a week	Not aplicable				Not applicable	Not applicable						MBBS	No	No	Nil	Not Applicable
2019-02-22 22:53:55	21	Female	O+		Yes	No	No	Both	Inside of the lips, Inner surface of the cheeks	No	No	No	Not Applicable	7-8 Hours	Yes	Morning	No	No	Lemons, Oranges	1-2 Cups	Nil	1-2 times a week	Spicy food				Not applicable	Not applicable						MBBS	No	Yes	Nil	Not Applicable
2019-02-22 22:54:40	19	M	O+		Yes	Yes	Yes	Both	On the surface of the tongue, Inside of the lips	Yes	No	No	Not Applicable	5-6 Hours	Yes	Morning	Not Applicable	Yes	Pineapples	Nil	Nil	1-2 times a week	Spicy food		NA	NA	Not applicable	Vitamin supplements					NA	MBBS	No	Yes	Nil	Pineapple Juice
2019-02-22 23:00:35	19	Female	B+		No	No	No	Single Mouth Ulcers	Inner surface of the cheeks	Yes	No	No	Not Applicable	7-8 Hours	Yes	Morning	No	No	Not applicable	Nil	Nil	Nil	Not aplicable				Not applicable	Not applicable						Mbbs	No	Yes	Nil	Not Applicable
2019-02-22 23:00:49	24	F	O+		Yes	No	No	Single Mouth Ulcers	Inside of the lips	Yes	Yes	No	Not Applicable	7-8 Hours	Yes	Morning, Night	No	No	Not applicable	Nil	Nil	Nil	Not aplicable				Not applicable	Home remedies						Mbbs	No	No	Nil	Not Applicable
2019-02-22 23:11:24	19	Male	O+		Yes	Yes	Yes	Single Mouth Ulcers	Inside of the lips, Inner surface of the cheeks, Bottom of the tongue	No	Yes	No	Not Applicable	5-6 Hours	Yes	Morning	Not Applicable	Yes	Pineapples	Nil	1-2 Cups	Nil	Spicy food		Anemia		Not applicable	Gel, Vitamin supplements, Mouth wash						MBBS	No	Yes	1-2 Cups	Not Applicable	Ready mix soup
2019-02-22 23:13:11	20	Female	B+		Yes	Yes	No	Single Mouth Ulcers	Inner surface of the cheeks	No	No	No	Not Applicable	7-8 Hours	Yes	Morning, Night	No	No	Not applicable	Nil	Nil	1-2 times a week	Not aplicable				Not applicable	Not applicable						MBBS	No	No	Nil	Not Applicable
2019-02-22 23:20:45	21	M	B+		No	No	No	Not Applicable	Not Applicable	Not Applicable	No	No	Not Applicable	7-8 Hours	No	Morning	Not Applicable	No	Not applicable	Nil	Nil	Nil	Not aplicable				Not applicable	Not applicable						MBBS	No	Yes	1-2 Cups	Not Applicable
2019-02-22 23:24:48	21	Male	O+		Yes	Yes	Yes	Clusters	On the surface of the tongue	No	No	No	Not Applicable	5-6 Hours	No	Morning	Not Applicable	Yes	Apples	Nil	Nil	Nil	Chocolates				Not applicable	Tablets, Vitamin supplements, Mouth wash, Home remedies						Mbbs	No	No	1-2 Cups	Not Applicable
2019-02-22 23:25:29	19	F	A+		No	Yes	No	Single Mouth Ulcers	Inner surface of the cheeks	Yes	Yes	No	Not Applicable	5-6 Hours	Yes	Morning	No	No	Not applicable	Nil	Nil	1-2 times a week	Spicy food				Not applicable	Not applicable						Mbbs	No	No	Nil	Carbonated Drinks
2019-02-22 23:26:51	20	Female	O+		Yes	No	No	Single Mouth Ulcers	Inside of the lips, Inner surface of the cheeks	No	Yes	No	Not Applicable	5-6 Hours	Yes	Morning, Night	No	No	Not applicable	1-2 Cups	1-2 Cups	Nil	Spicy food		Anemia	Dust	Not applicable	Home remedies						MBBS	No	Yes	1-2 Cups	Not Applicable
2019-02-22 23:28:46	19	Female	O+		Yes	No	Yes	Single Mouth Ulcers	Inside of the lips, Inner surface of the cheeks	Yes	Yes	No	Not Applicable	7-8 Hours	Yes	Morning, Evening	Not Applicable	No	Not applicable	1-2 Cups	1-2 Cups	Nil	Not aplicable				Not applicable	Gel						Mbbs	No	No	Nil	Coffee, Tea
2019-02-22 23:32:00	19	Female	O+		Yes	Yes	No	Single Mouth Ulcers	Inside of the lips	Yes	No	No	Not Applicable	5-6 Hours	No	Morning, Night	No	No	Not applicable	1-2 Cups	Nil	1-2 times a week	Not aplicable				Not applicable	Gel	Chicken					MBBS	No	Yes	Nil	Coffee
2019-02-22 23:35:39	21	Female	B+		Yes	No	No	Single Mouth Ulcers	Inside of the lips	Not Applicable	No	Yes	No	7-8 Hours	No	Morning	No	No	Pineapples	3-4 Cups	Nil	Nil	Not aplicable				Not applicable	Not applicable						MBBS	No	No	1-2 Cups	Pineapple Juice
2019-02-22 23:42:28	19	Male	B+		Yes	No	No	Single Mouth Ulcers	On the surface of the tongue	Yes	Yes	No	Not Applicable	7-8 Hours	No	Morning	Not Applicable	No	Not applicable	Nil	Nil	1-2 times a week	Not aplicable				Not applicable	Not applicable						Mbbs	No	No	1-2 Cups	Not Applicable
2019-02-22 23:51:44	19	Female	B+		Yes	Yes	No	Single Mouth Ulcers	Inside of the lips	Yes	No	No	Not Applicable	7-8 Hours	Yes	Morning, Night	No	Yes	Pineapples	More than 5 cups	Nil	Nil	Not aplicable		I’m slightly anaemic.		Not applicable	Gel, Vitamin supplements				Kiwi		MBBS	No	No	Nil	Pineapple Juice
2019-02-23 00:35:01	20	Female	B+		Yes	Yes	Yes	Both	Inside of the lips, Inner surface of the cheeks	Yes	No	No	Not Applicable	5-6 Hours	Yes	Morning, Night	No	No	Not applicable	1-2 Cups	1-2 Cups	3-4 times a week	Not aplicable			Pollen allergy	Not applicable	Gel, Vitamin supplements						MBBS	No	No	1-2 Cups	Not Applicable
2019-02-23 01:46:43	19	Female	O+		Yes	No	No	Not Applicable	On the surface of the tongue	No	No	No	Not Applicable	7-8 Hours	Yes	Morning	No	No	Not applicable	Nil	Nil	1-2 times a week	Not aplicable		Vit D , Vit B12		Not applicable	Gel						MBBS	No	No	Nil	Not Applicable
2019-02-23 07:10:09	19	Female	O+		Yes	No	No	Single Mouth Ulcers	Inside of the lips, Inner surface of the cheeks	Yes	Yes	No	Not Applicable	7-8 Hours	Yes	Morning, Evening	No	No	Not applicable	Nil	Nil	Nil	Not aplicable				Not applicable	Not applicable						MBBS	No	Yes	1-2 Cups	Not Applicable
2019-02-23 07:17:36	20	Female	B+		Yes	No	No	Single Mouth Ulcers	Inner surface of the cheeks	Yes	No	No	Not Applicable	7-8 Hours	Yes	Morning	No	Yes	Pineapples	Nil	Nil	1-2 times a week	Not aplicable			Allergic rhinitis	Not applicable	Not applicable						MBBS	No	Yes	Nil	Carbonated Drinks
2019-02-23 07:36:22	19	Female	A+		No	No	No	Not Applicable	Not Applicable	Not Applicable	Yes	Yes	Not Applicable	7-8 Hours	Yes	Morning, Night	No	No	Not applicable	1-2 Cups	1-2 Cups	1-2 times a week	Not aplicable				Not applicable	Not applicable						MBBS	No	No	Nil	Not Applicable
2019-02-23 07:48:05	19	Female	B+		Yes	No	No	Single Mouth Ulcers	Inside of the lips, Inner surface of the cheeks	No	Yes	No	Not Applicable	5-6 Hours	Yes	Morning	No	No	Not applicable	Nil	Nil	Nil	Not aplicable				Not applicable	Not applicable						MBBS	No	No	Nil	Not Applicable
2019-02-23 07:52:23	19	Female	A+		Yes	No	No	Single Mouth Ulcers	Inner surface of the cheeks	Yes	No	No	Not Applicable	7-8 Hours	No	Morning, Night	No	No	Not applicable	1-2 Cups	Nil	Nil	Spicy food				Not applicable	Home remedies						MBBS	No	No	1-2 Cups	Not Applicable
2019-02-23 08:10:27	21	Female	A+		Yes	Yes	No	Single Mouth Ulcers	Inside of the lips	Yes	No	No	Not Applicable	7-8 Hours	Yes	Morning	No	Yes	Pineapples	Nil	Nil	1-2 times a week	Not aplicable				Not applicable	Not applicable						MBBS	No	No	1-2 Cups	Not Applicable
2019-02-23 08:34:55	19	Female	O+		Yes	Yes	Yes	Single Mouth Ulcers	Inside of the lips	Yes	No	No	Not Applicable	5-6 Hours	No	Morning	No	Yes	Not applicable	Nil	1-2 Cups	Nil	Not aplicable				Not applicable	Home remedies						MBBS	No	Yes	1-2 Cups	Not Applicable
2019-02-23 08:39:51	19	Male	B+		Yes	No	No	Single Mouth Ulcers	Inside of the lips	No	Yes	No	Not Applicable	5-6 Hours	Yes	Morning	Not Applicable	No	Not applicable	Nil	1-2 Cups	1-2 times a week	Not aplicable				Not applicable	Not applicable						Mbbs	No	No	1-2 Cups	Not Applicable
2019-02-23 09:00:11	20	Female	O+		No	No	No	Not Applicable	On the surface of the tongue, Inside of the lips	Not Applicable	No	No	Not Applicable	7-8 Hours	No	Morning	No	No	Not applicable	Nil	Nil	1-2 times a week	Not aplicable				Not applicable	Not applicable						Mbbs	No	Yes	Nil	Not Applicable
2019-02-23 09:00:15	20	Female	O+		No	No	No	Not Applicable	On the surface of the tongue, Inside of the lips	Not Applicable	No	No	Not Applicable	7-8 Hours	No	Morning	No	No	Not applicable	Nil	Nil	1-2 times a week	Not aplicable				Not applicable	Not applicable						Mbbs	No	Yes	Nil	Not Applicable
2019-02-23 09:25:39	20	Male	O+		No	Not Applicable	No	Not Applicable	Not Applicable	Not Applicable	Yes	No	Not Applicable	7-8 Hours	Yes	Morning	Not Applicable	No	Not applicable	Nil	Nil	1-2 times a week	Not aplicable				Not applicable	Not applicable						MBBS	No	No	Nil	Not Applicable
2019-02-23 09:26:40	19	Female	O+		Yes	Yes	Yes	Single Mouth Ulcers	Inner surface of the cheeks	Yes	No	No	Not Applicable	7-8 Hours	Yes	Morning	No	Yes	Not applicable	Nil	Nil	Nil	Spicy food		-	-	Not applicable	Not applicable	-			-	-	MBBS	No	Yes	3-4 Cups	Not Applicable	-
2019-02-23 10:03:29	20	Female	O+		Yes	Yes	Yes	Single Mouth Ulcers	Inside of the lips, Inner surface of the cheeks	Yes	No	Yes	Not Applicable	7-8 Hours	Yes	Morning	Not Applicable	Yes	Pineapples, Oranges	Nil	1-2 Cups	1-2 times a week	Not aplicable				Not applicable	Not applicable						Mbbs	No	Yes	Nil	Not Applicable
2019-02-23 10:31:07	18	F	O+		Yes	No	Yes	Both	On the surface of the tongue, Inner surface of the cheeks	No	Yes	Yes	No	5-6 Hours	Yes	Morning	Not Applicable	No	Not applicable	Nil	Nil	3-4 times a week	Not aplicable				Not applicable	Not applicable						MBBS	No	No	Nil	Not Applicable
2019-02-23 10:36:16	20	Male	O+		No	No	No	Not Applicable	Not Applicable	No	No	No	Not Applicable	5-6 Hours	No	Morning	Not Applicable	No	Not applicable	Nil	Nil	3-4 times a week	Not aplicable				Not applicable	Not applicable						Mbbs	No	No	Nil	Not Applicable
2019-02-23 11:10:10	19	Female	A+		Yes	Yes	Yes	Both	Inside of the lips	Yes	Yes	No	Not Applicable	7-8 Hours	Yes	Morning, Night	No	No	Not applicable	1-2 Cups	Nil	1-2 times a week	Not aplicable		Vitamin D, vitamin B12		Not applicable	Gel, Vitamin supplements						Mbbs	No	Yes	1-2 Cups	Not Applicable
2019-02-23 11:30:17	21	Female	B+		Yes	No	Yes	Single Mouth Ulcers	Inside of the lips, Bottom of the tongue	Not Applicable	No	No	No	5-6 Hours	No	Morning, Night	No	No	Not applicable	Nil	1-2 Cups	Daily	Not aplicable			Dust	Not applicable	Vitamin supplements						BA.LLB	No	No	1-2 Cups	Not Applicable
2019-02-23 11:51:30	19	Male	B+		No	No	Yes	Not Applicable	Inside of the lips	Yes	No	No	Not Applicable	5-6 Hours	No	Morning	Not Applicable	No	Not applicable	1-2 Cups	Nil	Nil	Spicy food				Not applicable	Mouth wash						Mbbs	No	Yes	3-4 Cups	Coffee
2019-02-23 12:27:55	19	Female	B+		Yes	Yes	No	Single Mouth Ulcers	Inner surface of the cheeks	Not Applicable	Yes	No	Not Applicable	5-6 Hours	Yes	Morning	No	No	Not applicable	1-2 Cups	1-2 Cups	Nil	Not aplicable		Vit d and b12		Not applicable	Not applicable						Mbbs	No	No	1-2 Cups	Not Applicable
2019-02-23 14:15:14	18	Female	O+		Yes	No	No	Single Mouth Ulcers	Inside of the lips, Inner surface of the cheeks	No	No	No	Not Applicable	5-6 Hours	Yes	Morning, Afternoon, Night	No	No	Not applicable	Nil	Nil	Nil	Spicy food				Not applicable	Gel	Chips					MBBS	No	Yes	Nil	Not Applicable
2019-02-23 14:30:06	19	Female	B+		Yes	No	No	Single Mouth Ulcers	Inner surface of the cheeks	No	No	No	Not Applicable	7-8 Hours	Yes	Morning	No	Yes	Not applicable	Nil	Nil	Nil	Spicy food				Not applicable	Tablets				Guava		MBBS	No	Yes	Nil	Not Applicable
2019-02-23 16:26:35	18	Female	O+		No	No	No	Not Applicable	Not Applicable	Yes	No	No	Not Applicable	7-8 Hours	Yes	Morning	No	Yes	Not applicable	1-2 Cups	1-2 Cups	1-2 times a week	Not aplicable				Not applicable	Not applicable						Mbbs	No	Yes	1-2 Cups	Not Applicable
2019-02-23 16:30:16	18	Female	A+		Yes	Yes	No	Single Mouth Ulcers	Inside of the lips	Not Applicable	No	No	No	5-6 Hours	Yes	Morning	Not Applicable	No	Not applicable	Nil	Nil	Nil	Not aplicable				Not applicable	Not applicable						Mbbs 1	No	Yes	Nil	Not Applicable
2019-02-23 16:30:51	19	Female	B+		No	No	No	Not Applicable	Inside of the lips	Not Applicable	No	No	No	7-8 Hours	Yes	Morning	Not Applicable	No	Not applicable	Nil	1-2 Cups	1-2 times a week	Not aplicable				Not applicable	Not applicable						MBBS	No	No	1-2 Cups	Not Applicable
2019-02-23 16:40:23	19	Female	A+		Yes	No	No	Single Mouth Ulcers	On the surface of the tongue, Inside of the lips, Inner surface of the cheeks	Yes	No	No	Not Applicable	7-8 Hours	Yes	Morning	No	No	Not applicable	Nil	Nil	1-2 times a week	Not aplicable		Iron	No	Not applicable	Not applicable						Mbbs	No	Yes	1-2 Cups	Not Applicable
2019-02-23 16:59:31	18	F	O+		Yes	Yes	No	Both	Inside of the lips, Inner surface of the cheeks	Yes	No	No	No	5-6 Hours	Yes	Morning, Night	No	No	Not applicable	1-2 Cups	Nil	1-2 times a week	Not aplicable		D	No	Not applicable	Home remedies				No		Mbbs	No	No	1-2 Cups	Not Applicable
2019-02-23 17:08:04	20	Female	AB+		No	No	No	Both	On the surface of the tongue, Inside of the lips, Inner surface of the cheeks, Bottom of the tongue, Roof of the mouth	Yes	No	No	Yes	7-8 Hours	Yes	Morning	No	No	Not applicable	Nil	Nil	Nil	Not aplicable				Not applicable	Not applicable						MBBS	No	Yes	1-2 Cups	Not Applicable
2019-02-23 17:11:25	18	Female	O+		No	No	No	Not Applicable	Not Applicable	Not Applicable	Yes	No	Not Applicable	5-6 Hours	Yes	Morning, Night	No	No	Not applicable	1-2 Cups	Nil	Nil	Not aplicable				Not applicable	Not applicable						1st MBBS	No	Yes	1-2 Cups	Not Applicable
2019-02-23 17:20:30	19	Female	O+		Yes	No	No	Single Mouth Ulcers	Inside of the lips	Yes	No	No	Not Applicable	7-8 Hours	Yes	Morning, Night	No	No	Not applicable	1-2 Cups	Nil	1-2 times a week	Not aplicable				Not applicable	Gel						MBBS	No	No	1-2 Cups	Not Applicable
2019-02-23 17:34:54	19	Female	O+		Yes	Yes	No	Both	On the surface of the tongue, Inside of the lips, Inner surface of the cheeks, Bottom of the tongue, Not Applicable	Yes	No	No	Not Applicable	5-6 Hours	No	Morning	No	No	Not applicable	Nil	Nil	1-2 times a week	Not aplicable				Not applicable	Gel, Vitamin supplements						MBBS	No	No	1-2 Cups	Not Applicable
2019-02-23 18:09:38	20	Male	O+		No	No	No	Not Applicable	Not Applicable	Not Applicable	No	No	Not Applicable	7-8 Hours	No	Morning	Not Applicable	No	Not applicable	1-2 Cups	Nil	Nil	Not aplicable				Not applicable	Not applicable						MBBS	No	No	1-2 Cups	Not Applicable
2019-02-23 18:43:39	18	M	A+		No	No	No	Not Applicable	Not Applicable	Not Applicable	Yes	No	Not Applicable	5-6 Hours	Yes	Morning, Night	Not Applicable	No	Not applicable	1-2 Cups	Nil	Nil	Not aplicable				Not applicable	Not applicable						MBBS	No	Yes	1-2 Cups	Not Applicable
2019-02-23 18:57:51	18	Female	O+		No	No	No	Not Applicable	Not Applicable	Not Applicable	Yes	No	Not Applicable	less than 5 hours	Yes	Morning	Not Applicable	No	Not applicable	1-2 Cups	Nil	1-2 times a week	Not aplicable				Not applicable	Not applicable						MBBS	No	No	1-2 Cups	Not Applicable
2019-02-23 19:18:51	19	Male	O+		Yes	No	No	Single Mouth Ulcers	On the surface of the tongue	Yes	No	No	No	7-8 Hours	Yes	Morning, Night	Not Applicable	No	Not applicable	Nil	1-2 Cups	Nil	Not aplicable				Not applicable	Gel	No					MBBS	No	No	Nil	Not Applicable
2019-02-23 19:25:39	19	Male	B+		No	No	No	Single Mouth Ulcers	On the surface of the tongue, Not Applicable	No	No	No	No	5-6 Hours	Yes	Morning, Night	Not Applicable	No	Not applicable	Nil	Nil	Nil	Not aplicable				Not applicable	Gel						MBBS	No	No	Nil	Not Applicable
2019-02-23 19:27:24	19	Male	A-		Yes	Not Applicable	Yes	Single Mouth Ulcers	On the surface of the tongue, Inner surface of the cheeks	Yes	Yes	No	Not Applicable	5-6 Hours	Yes	Morning, Night	Not Applicable	Yes	Lemons, Oranges	1-2 Cups	1-2 Cups	Nil	Not aplicable				Not applicable	Not applicable						MBBS	No	No	1-2 Cups	Not Applicable
2019-02-23 19:36:20	19	Male	A+		Yes	No	No	Single Mouth Ulcers	Inside of the lips	No	Yes	No	Not Applicable	5-6 Hours	Yes	Morning	Not Applicable	No	Not applicable	Nil	Nil	Nil	Not aplicable				Not applicable	Not applicable						Mbbs	No	No	1-2 Cups	Not Applicable
2019-02-23 19:38:49	19	F	O+		No	No	No	Clusters	Inside of the lips	Not Applicable	No	No	Not Applicable	5-6 Hours	No	Morning, Night	No	Yes	Not applicable	Nil	Nil	Nil	Not aplicable				Not applicable	Vitamin supplements						MBBS	No	No	1-2 Cups	Not Applicable
2019-02-23 19:43:23	20	Female	A+		Yes	No	No	Single Mouth Ulcers	On the surface of the tongue, Inside of the lips, Inner surface of the cheeks, Roof of the mouth	Yes	No	No	Not Applicable	less than 5 hours	Yes	Morning, Afternoon, Night	Yes	No	Not applicable	Nil	Nil	3-4 times a week	Spicy food		No	No	Not applicable	Gel						Mbbs	No	Yes	1-2 Cups	Not Applicable
2019-02-23 20:15:37	20	Male	A+		Yes	No	Yes	Single Mouth Ulcers	Inner surface of the cheeks	Not Applicable	No	No	Not Applicable	7-8 Hours	Yes	Morning	Not Applicable	No	Pineapples	Nil	1-2 Cups	Nil	Not aplicable				Not applicable	Not applicable				Mausami		Mbbs	No	No	3-4 Cups	Not Applicable
2019-02-23 20:17:47	20	Male	A+		Yes	No	No	Single Mouth Ulcers	Inside of the lips, Inner surface of the cheeks	Yes	Yes	Yes	Not Applicable	7-8 Hours	No	Morning	Not Applicable	No	Not applicable	1-2 Cups	Nil	1-2 times a week	Not aplicable				Not applicable	Gel						Mbbs	No	No	3-4 Cups	Not Applicable
2019-02-23 20:29:05	19	M	O+		No	No	No	Not Applicable	Not Applicable	Not Applicable	No	No	Not Applicable	7-8 Hours	No	Morning, Night	Not Applicable	No	Not applicable	Nil	1-2 Cups	Nil	Not aplicable				Not applicable	Not applicable						MBBS	No	No	1-2 Cups	Not Applicable
2019-02-23 20:30:54	20	Female	O+		Yes	No	Yes	Single Mouth Ulcers	Inside of the lips, Inner surface of the cheeks	Yes	No	No	Not Applicable	5-6 Hours	No	Morning, Night	No	Yes	Not applicable	Nil	1-2 Cups	Nil	Not aplicable		No	No	Not applicable	Mouth wash, Home remedies						MBBS	No	No	1-2 Cups	Pineapple Juice
2019-02-23 20:36:08	20	Male	O+		Yes	Yes	Yes	Single Mouth Ulcers	Inside of the lips, Inner surface of the cheeks	Yes	No	No	Not Applicable	5-6 Hours	Yes	Morning	Not Applicable	No	Not applicable	Nil	Nil	3-4 times a week	Not aplicable		No	No	Not applicable	Gel					No	Mbbs	No	Yes	1-2 Cups	Not Applicable
2019-02-23 20:42:37	20	Female	B+		Yes	Yes	Yes	Single Mouth Ulcers	Inside of the lips	No	No	No	Not Applicable	5-6 Hours	No	Morning, Night	No	No	Not applicable	Nil	Nil	1-2 times a week	Not aplicable				Not applicable	Mouth wash						BDS	No	No	1-2 Cups	Not Applicable
2019-02-23 21:01:50	21	Female	B+		Yes	No	No	Single Mouth Ulcers	On the surface of the tongue	Yes	No	No	Not Applicable	5-6 Hours	Yes	Morning	No	No	Pineapples	1-2 Cups	Nil	3-4 times a week	Cheese				Not applicable	Not applicable						MBBS	No	Yes	1-2 Cups	Coffee, Pineapple Juice
2019-02-23 21:29:04	21	Male	AB+		Yes	Yes	No	Single Mouth Ulcers	Inside of the lips, Inner surface of the cheeks	Yes	No	No	Not Applicable	7-8 Hours	Yes	Morning, Night	Not Applicable	Yes	Not applicable	Nil	Nil	Nil	Not aplicable				Not applicable	Mouth wash						MBBS	No	No	1-2 Cups	Not Applicable
2019-02-23 22:05:45	20	Female	A+		No	Not Applicable	No	Not Applicable	Not Applicable	Not Applicable	No	No	Not Applicable	5-6 Hours	Yes	Morning, Evening, Night	No	No	Not applicable	Nil	Nil	1-2 times a week	Not aplicable			Dust	Not applicable	Not applicable						MBBS	No	No	1-2 Cups	Not Applicable
2019-02-23 22:29:46	19	Male	B+		No	No	No	Not Applicable	Not Applicable	Not Applicable	Yes	No	Not Applicable	5-6 Hours	No	Morning	Not Applicable	No	Not applicable	Nil	Nil	3-4 times a week	Not aplicable				Not applicable	Not applicable						Mbbs	No	No	1-2 Cups	Not Applicable
2019-02-23 22:31:45	21	Female	B+		Yes	Yes	No	Both	Inside of the lips	Yes	No	No	Not Applicable	7-8 Hours	Yes	Morning, Night	No	No	Not applicable	Nil	1-2 Cups	Nil	Spicy food				Not applicable	Not applicable					Amlexanox	MBBS	No	Yes	1-2 Cups	Not Applicable
2019-02-23 23:54:28	21	Male	O+		Yes	Yes	No	Single Mouth Ulcers	Inside of the lips, Inner surface of the cheeks	Yes	No	No	Not Applicable	7-8 Hours	Yes	Morning, Night	Not Applicable	No	Not applicable	1-2 Cups	Nil	3-4 times a week	Spicy food				Not applicable	Not applicable						MBBS	No	No	1-2 Cups	Not Applicable
2019-02-24 07:10:56	21	Female	O-		Yes	No	No	Single Mouth Ulcers	Inside of the lips	No	No	No	Not Applicable	7-8 Hours	Yes	Morning, Night, After food	No	Yes	Not applicable	Nil	1-2 Cups	1-2 times a week	Not aplicable				Not applicable	Not applicable						MBBS	No	No	1-2 Cups	Not Applicable
2019-02-24 10:35:33	19	Female	O+		Yes	No	No	Single Mouth Ulcers	Inside of the lips	No	No	No	Not Applicable	5-6 Hours	Yes	Morning, Night	No	No	Not applicable	1-2 Cups	Nil	3-4 times a week	Not aplicable				Not applicable	Not applicable						BDS	No	No	1-2 Cups	Not Applicable
2019-02-24 11:46:48	21	Female	A+		Yes	Yes	Yes	Single Mouth Ulcers	Inside of the lips, Inner surface of the cheeks	Yes	No	No	Not Applicable	5-6 Hours	Yes	Morning	No	Yes	Not applicable	1-2 Cups	Nil	1-2 times a week	Spicy food				Not applicable	Gel						MBBS	No	Yes	Nil	Coffee
2019-02-24 18:58:34	20	Male	O-		Yes	Yes	Yes	Single Mouth Ulcers	Inside of the lips, Inner surface of the cheeks	No	No	No	Not Applicable	7-8 Hours	Yes	Morning	Not Applicable	No	Not applicable	1-2 Cups	Nil	1-2 times a week	Not aplicable			Shrimps,	Reactive arthritis	Home remedies						Mbbs	No	No	1-2 Cups	Not Applicable
2019-02-25 10:39:17	19	Female	O+		Yes	No	No	Single Mouth Ulcers	Inside of the lips	No	No	No	Not Applicable	7-8 Hours	No	Morning	No	Yes	Not applicable	1-2 Cups	Nil	1-2 times a week	Not aplicable				Not applicable	Vitamin supplements						MBBS	No	No	Nil	Coffee
2019-02-25 12:40:48	19	Female	O+		Yes	Yes	Yes	Both	Inner surface of the cheeks	Not Applicable	No	No	Not Applicable	7-8 Hours	Yes	Morning	No	No	Not applicable	1-2 Cups	Nil	1-2 times a week	Spicy food				Not applicable	Not applicable						MBBS	No	No	1-2 Cups	Not Applicable
2019-02-25 14:33:15	19	Male	A+		Yes	Yes	Yes	Single Mouth Ulcers	Inner surface of the cheeks	Yes	No	No	Not Applicable	7-8 Hours	Yes	Morning, Night	Not Applicable	Yes	Pineapples	1-2 Cups	1-2 Cups	3-4 times a week	Spicy food				Not applicable	Home remedies						MBBS	No	Yes	3-4 Cups	Pineapple Juice
2019-02-25 14:56:42	20	Male	O+		Yes	No	No	Single Mouth Ulcers	Inside of the lips, Inner surface of the cheeks	No	No	No	Not Applicable	7-8 Hours	Yes	Morning, Night	Not Applicable	No	Not applicable	Nil	Nil	Nil	Not aplicable				Not applicable	Gel						MBBS	No	No	1-2 Cups	Not Applicable
2019-02-25 14:58:44	19	FEMALE	O+		Yes	No	No	Single Mouth Ulcers	Inside of the lips, Inner surface of the cheeks	Yes	No	No	Not Applicable	5-6 Hours	Yes	Morning, Evening, Night	No	No	Strawberries	Nil	1-2 Cups	1-2 times a week	Cheese				Not applicable	Vitamin supplements						MBBS	No	No	1-2 Cups	Not Applicable
2019-02-25 16:57:34	22	M	O+		No	No	No	Single Mouth Ulcers	Inside of the lips	No	Yes	No	Not Applicable	7-8 Hours	Yes	Morning, Night	Not Applicable	No	Not applicable	Nil	Nil	1-2 times a week	Not aplicable				Not applicable	Not applicable						Mbbs	No	No	1-2 Cups	Not Applicable
2019-02-25 19:20:26	20	Female	O-		Yes	No	No	Single Mouth Ulcers	On the surface of the tongue, Inner surface of the cheeks	Yes	No	No	Not Applicable	5-6 Hours	Yes	Morning	No	No	Not applicable	Nil	1-2 Cups	Nil	Spicy food, Not aplicable				Not applicable	Gel						Engineering	No	Yes	1-2 Cups	Coffee
2019-02-25 19:45:54	21	Female	O+		Yes	Yes	Yes	Single Mouth Ulcers	Inside of the lips, Inner surface of the cheeks	No	No	No	Not Applicable	7-8 Hours	Yes	Morning, Night	No	Yes	Not applicable	Nil	Nil	Nil	Not aplicable				Not applicable	Gel, Vitamin supplements						MBBs	No	Yes	Nil	Not Applicable
2019-02-25 20:06:05	19	Female	A+		Yes	No	No	Single Mouth Ulcers	Inner surface of the cheeks	Yes	Yes	Yes	Not Applicable	7-8 Hours	No	Morning	No	Yes	Not applicable	1-2 Cups	Nil	Daily	Not aplicable			Allergic to dust and cold	Not applicable	Not applicable						Mbbs	No	No	Nil	Not Applicable
2019-02-25 20:29:57	19	Male	O+		Yes	No	No	Single Mouth Ulcers	Inside of the lips, Inner surface of the cheeks	Yes	Yes	No	Not Applicable	5-6 Hours	Yes	Morning, Night	Not Applicable	No	Not applicable	Nil	1-2 Cups	Nil	Not aplicable			Dust allergy,allergic rhinitis	Not applicable	Gel, Mouth wash					Ayurvedic medicine	Mbbs	No	No	3-4 Cups	Not Applicable
2019-02-25 20:35:05	20	Female	O+		Yes	Yes	Yes	Both	On the surface of the tongue, Inside of the lips, Inner surface of the cheeks	Yes	Yes	No	Not Applicable	5-6 Hours	Yes	Morning	No	Yes	Not applicable	1-2 Cups	1-2 Cups	Nil	Spicy food				Not applicable	Gel, Mouth wash, Home remedies						MBBS	No	Yes	Nil	Not Applicable
2019-02-25 20:59:30	19	Male	A+		Yes	Yes	Yes	Single Mouth Ulcers	Inside of the lips, Inner surface of the cheeks	Yes	Yes	No	Not Applicable	5-6 Hours	Yes	Morning	Not Applicable	No	Not applicable	Nil	Nil	1-2 times a week	Not aplicable		None	None	Not applicable	Not applicable	None			None	None	MBBS	No	Yes	Nil	Not Applicable	None
2019-02-26 08:01:25	19	Female	A+		Yes	Yes	No	Single Mouth Ulcers	Inside of the lips	Yes	Yes	No	Not Applicable	7-8 Hours	Yes	Morning, Night	No	No	Not applicable	Nil	Nil	Nil	Not aplicable			Dust	Not applicable	Gel, Vitamin supplements						MBBs	No	Yes	1-2 Cups	Not Applicable
2019-02-26 08:17:36	20	F	B+		Yes	No	Yes	Single Mouth Ulcers	Inside of the lips	No	Yes	No	Not Applicable	5-6 Hours	Yes	Morning	No	No	Not applicable	Nil	1-2 Cups	Nil	Spicy food				Not applicable	Home remedies						MBBS	No	No	Nil	Not Applicable
2019-02-26 12:21:49	22	Female	A-		Yes	Yes	No	Both	Inside of the lips	No	No	No	Not Applicable	7-8 Hours	Yes	Morning, Night	Yes	Yes	Not applicable	1-2 Cups	Nil	1-2 times a week	Spicy food		Iron		Not applicable	Not applicable						MBBS	No	Yes	1-2 Cups	Not Applicable
2019-02-26 20:27:15	19	Female	O+		Yes	Yes	Yes	Single Mouth Ulcers	Inner surface of the cheeks	Yes	No	No	Not Applicable	7-8 Hours	Yes	Morning, Night	No	Yes	Not applicable	Nil	1-2 Cups	Nil	Not aplicable				Not applicable	Not applicable						MBBS	No	No	1-2 Cups	Not Applicable
2019-03-01 00:05:30	19	F	B+		Yes	Yes	No	Single Mouth Ulcers	Inside of the lips	Yes	Yes	No	Not Applicable	7-8 Hours	No	Morning	Yes	Yes	Not applicable	Nil	Nil	1-2 times a week	Spicy food				Not applicable	Gel, Vitamin supplements						Mbbs	No	No	1-2 Cups	Not Applicable
2019-03-04 09:57:38	21	Female	A+		Yes	No	No	Both	Inside of the lips	Not Applicable	Yes	No	Not Applicable	7-8 Hours	Yes	Morning, Night	No	No	Not applicable	Nil	1-2 Cups	1-2 times a week	Not aplicable			Egg	Not applicable	Not applicable						BDS	No	Yes	Nil	Not Applicable
2019-03-04 09:58:03	19	Male	B+		Yes	Yes	Yes	Single Mouth Ulcers	Inner surface of the cheeks	Not Applicable	No	No	Not Applicable	7-8 Hours	Yes	Morning	Not Applicable	No	Not applicable	Nil	Nil	3-4 times a week	Not aplicable		Calcium and Vit-D		Not applicable	Home remedies						BDS 1	No	Yes	1-2 Cups	Not Applicable
2019-03-04 10:15:23	20	Female	B+		Yes	No	No	Single Mouth Ulcers	Inside of the lips	No	No	No	Not Applicable	5-6 Hours	Yes	Morning, Night	No	No	Not applicable	1-2 Cups	Nil	1-2 times a week	Not aplicable		No		Not applicable	Mouth wash						Dentistry	No	Yes	1-2 Cups	Not Applicable
2019-03-04 10:27:05	19	Male	O+		Yes	No	No	Both	Inside of the lips, Not Applicable	Yes	No	Yes	No	less than 5 hours	Yes	Morning, Night, Before food	Not Applicable	No	Not applicable	1-2 Cups	1-2 Cups	Daily	Not aplicable			Dust	Not applicable	Gel, Vitamin supplements						BDS	No	No	Nil	Not Applicable
2019-03-04 10:56:29	19	Female	B+		Yes	Yes	No	Single Mouth Ulcers	On the surface of the tongue, Inside of the lips, Inner surface of the cheeks	Not Applicable	No	No	No	5-6 Hours	Yes	Morning	Not Applicable	No	Not applicable	1-2 Cups	Nil	Daily	Not aplicable				Not applicable	Gel						BDS	No	No	Nil	Not Applicable
2019-03-04 11:59:11	18	Male	A+		Yes	No	No	Single Mouth Ulcers	Inner surface of the cheeks	Yes	No	No	Not Applicable	5-6 Hours	Yes	Morning, Night	Not Applicable	No	Not applicable	1-2 Cups	Nil	1-2 times a week	Not aplicable				Not applicable	Not applicable						Bachelor in dental surgery	No	No	Nil	Not Applicable
2019-03-04 12:12:46	20	Male	O+		Yes	Yes	No	Single Mouth Ulcers	Inside of the lips, Inner surface of the cheeks	No	No	No	Not Applicable	7-8 Hours	Yes	Morning	Not Applicable	No	Pineapples	1-2 Cups	Nil	1-2 times a week	Not aplicable				Not applicable	Gel, Not applicable						Mbbs	No	No	1-2 Cups	Pineapple Juice
2019-03-04 12:25:39	20	Male	O+		No	Not Applicable	No	Not Applicable	Not Applicable	Not Applicable	No	No	Not Applicable	More than 8 Hours	Yes	Morning	Not Applicable	No	Not applicable	Nil	Nil	Nil	Not aplicable				Not applicable	Not applicable						MBBS	No	No	Nil	Not Applicable
2019-03-04 12:26:17	20	Male	B+		Yes	Yes	No	Both	Inside of the lips, Inner surface of the cheeks	Yes	No	No	Not Applicable	5-6 Hours	Yes	Morning	Not Applicable	Yes	Lemons, Oranges	1-2 Cups	Nil	1-2 times a week	Spicy food				Not applicable	Not applicable						MBBS	No	No	Nil	Coffee, Orange Juice
2019-03-04 12:27:50	19	Female	O+		Yes	Yes	No	Single Mouth Ulcers	Inside of the lips	Yes	No	No	Not Applicable	7-8 Hours	Yes	Morning, Night	No	No	Not applicable	1-2 Cups	Nil	1-2 times a week	Not aplicable				Not applicable	Gel						MBBS	No	No	1-2 Cups	Not Applicable
2019-03-04 12:29:22	18	F	O+		No	No	No	Not Applicable	Not Applicable	No	No	No	Not Applicable	7-8 Hours	Yes	Morning	No	No	Not applicable	Nil	Nil	Nil	Not aplicable				Not applicable	Not applicable	No			No		MBBS	No	No	1-2 Cups	Not Applicable	No
2019-03-04 12:29:59	19	Female	B+		Yes	Yes	No	Single Mouth Ulcers	Inner surface of the cheeks	Yes	Yes	No	Not Applicable	7-8 Hours	Yes	Morning, Night	No	No	Not applicable	Nil	Nil	Nil	Not aplicable				Not applicable	Not applicable						MBBS	No	Yes	Nil	Not Applicable
2019-03-04 12:30:00	18	M	O+		No	Not Applicable	No	Not Applicable	Not Applicable	Not Applicable	No	No	Not Applicable	7-8 Hours	Yes	Morning, Night	Not Applicable	No	Not applicable	1-2 Cups	Nil	1-2 times a week	Not aplicable				Not applicable	Not applicable						MBBS	No	Yes	1-2 Cups	Not Applicable
2019-03-04 12:30:01	21	Male	B+		Yes	Yes	Yes	Single Mouth Ulcers	On the surface of the tongue, Inside of the lips, Inner surface of the cheeks, Bottom of the tongue	Yes	No	No	Not Applicable	7-8 Hours	Yes	Morning	Not Applicable	No	Not applicable	1-2 Cups	1-2 Cups	3-4 times a week	Not aplicable				Not applicable	Gel						Mbbs	No	Yes	1-2 Cups	Coffee
2019-03-04 12:30:02	18	Male	O+		Yes	Yes	Yes	Single Mouth Ulcers	Inside of the lips, Inner surface of the cheeks	Yes	No	No	Not Applicable	5-6 Hours	Yes	Morning, Night	Not Applicable	Yes	Not applicable	1-2 Cups	1-2 Cups	Nil	Spicy food			Dust allergies	Not applicable	Gel, Vitamin supplements						Mbbs	No	No	1-2 Cups	Not Applicable
2019-03-04 12:30:22	19	Female	A+		Yes	No	No	Single Mouth Ulcers	Inside of the lips, Inner surface of the cheeks	Yes	Yes	No	Not Applicable	7-8 Hours	Yes	Morning	No	No	Not applicable	Nil	Nil	1-2 times a week	Spicy food				Not applicable	Home remedies						MBBS	No	Yes	1-2 Cups	Not Applicable
2019-03-04 12:30:23	19	Female	O+		No	No	No	Single Mouth Ulcers	Inside of the lips	Yes	Yes	No	No	7-8 Hours	No	Morning, Night, After food	No	No	Pineapples	Nil	Nil	Nil	Not aplicable				Not applicable	Not applicable						Mbbs	No	No	1-2 Cups	Not Applicable
2019-03-04 12:30:49	18	male	O+		Yes	Not Applicable	No	Single Mouth Ulcers	On the surface of the tongue, Inner surface of the cheeks	Yes	Yes	No	Not Applicable	7-8 Hours	Yes	Morning, Night	Not Applicable	No	Not applicable	Nil	1-2 Cups	1-2 times a week	Not aplicable				Not applicable	Mouth wash						mbbs	No	No	1-2 Cups	Not Applicable
2019-03-04 12:31:08	19	Male	A+		No	No	No	Not Applicable	Not Applicable	Yes	No	No	Not Applicable	5-6 Hours	Yes	Morning	Not Applicable	No	Not applicable	Nil	1-2 Cups	Nil	Not aplicable				Not applicable	Not applicable						Mbbs	No	Yes	1-2 Cups	Not Applicable
2019-03-04 12:31:12	18	Male	O+		Yes	Yes	No	Both	On the surface of the tongue, Inside of the lips, Inner surface of the cheeks, Bottom of the tongue	Yes	No	No	Not Applicable	5-6 Hours	No	Morning, Afternoon, Evening	Not Applicable	No	Not applicable	More than 5 cups	Nil	1-2 times a week	Not aplicable				Not applicable	Gel, Vitamin supplements						MBBS	No	Yes	More than 5 cups	Not Applicable
2019-03-04 12:31:23	19	F	B-		No	No	No	Not Applicable	Not Applicable	Not Applicable	No	Yes	Not Applicable	7-8 Hours	Yes	Morning	No	No	Not applicable	1-2 Cups	Nil	1-2 times a week	Not aplicable				Not applicable	Not applicable						Mbbs	No	No	1-2 Cups	Not Applicable
2019-03-04 12:31:28	18	female	O+		Yes	Yes	Yes	Both	Inside of the lips, Inner surface of the cheeks	Yes	Yes	No	Not Applicable	7-8 Hours	Yes	Morning, Night	No	Yes	Pineapples, Lemons	1-2 Cups	Nil	1-2 times a week	Spicy food				Not applicable	Gel						mbbs	No	No	1-2 Cups	Coffee
2019-03-04 12:31:28	18	Female	O+		No	No	No	Single Mouth Ulcers	Inner surface of the cheeks	Yes	No	No	Not Applicable	7-8 Hours	Yes	Morning	No	Yes	Not applicable	1-2 Cups	Nil	1-2 times a week	Not aplicable				Not applicable	Not applicable						Mbbs	No	Yes	1-2 Cups	Not Applicable
2019-03-04 12:31:38	18	Male	O+		Yes	Yes	No	Single Mouth Ulcers	Inside of the lips, Inner surface of the cheeks	No	No	No	Not Applicable	7-8 Hours	Yes	Morning	Not Applicable	No	Not applicable	1-2 Cups	Nil	1-2 times a week	Spicy food			Pumpkin, dust, food color	Not applicable	Tablets, Vitamin supplements						MBBS	No	Yes	1-2 Cups	Not Applicable
2019-03-04 12:31:49	19	Male	O+		Yes	Yes	Yes	Single Mouth Ulcers	Inside of the lips	No	No	No	Not Applicable	5-6 Hours	Yes	Morning, Night	Not Applicable	No	Pineapples	1-2 Cups	Nil	1-2 times a week	Eggs				Not applicable	Tablets, Home remedies						Mbbs	No	No	3-4 Cups	Coffee
2019-03-04 12:32:03	19	Male	A+		Yes	No	No	Single Mouth Ulcers	Inside of the lips	Not Applicable	No	No	Not Applicable	7-8 Hours	Yes	Morning, Evening	Not Applicable	No	Not applicable	3-4 Cups	Nil	1-2 times a week	Not aplicable				Not applicable	Not applicable						Mbbs	No	No	3-4 Cups	Not Applicable
2019-03-04 12:32:05	18	M	B+		No	No	No	Not Applicable	Not Applicable	Not Applicable	No	No	Not Applicable	5-6 Hours	Yes	Morning, Night	Not Applicable	No	Not applicable	1-2 Cups	Nil	1-2 times a week	Not aplicable				Not applicable	Not applicable						Mbbs	No	No	Nil	Not Applicable
2019-03-04 12:32:07	18	Female	O+		Yes	Yes	Yes	Single Mouth Ulcers	Inside of the lips	Yes	Yes	No	Not Applicable	5-6 Hours	Yes	Morning, Night	No	Yes	Lemons	1-2 Cups	Nil	Nil	Almonds, Spicy food				Not applicable	Tablets						Mbbs	No	No	1-2 Cups	Carbonated Drinks
2019-03-04 12:32:09	20	Male	B+		Yes	No	Yes	Both	Inside of the lips, Inner surface of the cheeks	No	No	No	No	5-6 Hours	No	Morning	Not Applicable	No	Not applicable	Nil	1-2 Cups	1-2 times a week	Not aplicable		No	No	Not applicable	Not applicable	No			No	No	Mbbs	No	No	Nil	Not Applicable	No
2019-03-04 12:32:13	18	Male	O+		Yes	Yes	No	Single Mouth Ulcers	Inner surface of the cheeks	Yes	Yes	No	Not Applicable	More than 8 Hours	Yes	Morning, Night	Not Applicable	No	Not applicable	1-2 Cups	Nil	Nil	Not aplicable				Not applicable	Not applicable						Mbbs	No	No	Nil	Not Applicable
2019-03-04 12:32:17	19	Male	B-		Yes	Yes	Yes	Single Mouth Ulcers	Inside of the lips	No	Yes	No	Not Applicable	5-6 Hours	Yes	Morning	Not Applicable	No	Not applicable	1-2 Cups	Nil	1-2 times a week	Spicy food				Not applicable	Not applicable	Nothing			Nothing		MBBS	No	Yes	1-2 Cups	Coffee
2019-03-04 12:33:01	18	Female	O+		Yes	No	Yes	Single Mouth Ulcers	Inside of the lips, Inner surface of the cheeks	Not Applicable	Yes	No	Not Applicable	5-6 Hours	No	Night	No	No	Lemons, Oranges	1-2 Cups	Nil	Nil	Not aplicable				Not applicable	Gel						MBBS-1	No	No	1-2 Cups	Orange Juice, Pineapple Juice
2019-03-04 12:33:09	20	male	A+		No	No	No	Not Applicable	Not Applicable	Not Applicable	No	No	Not Applicable	7-8 Hours	Yes	Morning	Not Applicable	No	Not applicable	Nil	Nil	1-2 times a week	Not aplicable				Not applicable	Not applicable						MBBD	No	No	1-2 Cups	Not Applicable
2019-03-04 12:33:10	17	Male	O+		Yes	Yes	No	Single Mouth Ulcers	On the surface of the tongue, Inside of the lips, Inner surface of the cheeks, Not Applicable	Not Applicable	No	No	Not Applicable	5-6 Hours	No	After food, Before food	Not Applicable	No	Not applicable	1-2 Cups	Nil	Nil	Not aplicable				Not applicable	Not applicable						MBBS	No	No	3-4 Cups	Not Applicable
2019-03-04 12:33:28	20	Female	A+		Yes	Yes	Yes	Single Mouth Ulcers	Inside of the lips, Inner surface of the cheeks	Yes	No	No	Not Applicable	5-6 Hours	Yes	Morning, Night	No	Yes	Pineapples	1-2 Cups	Nil	Nil	Not aplicable				Not applicable	Gel, Vitamin supplements						Mbbs	No	No	1-2 Cups	Not Applicable
2019-03-04 12:33:34	18	F	B+		Yes	No	No	Both	Inner surface of the cheeks	Yes	No	No	Not Applicable	5-6 Hours	Yes	Morning	No	Yes	Not applicable	1-2 Cups	Nil	Nil	Not aplicable				Not applicable	Vitamin supplements						Mbbs	No	Yes	Nil	Not Applicable
2019-03-04 12:33:42	19	Male	O+		No	No	No	Not Applicable	Inside of the lips	Yes	No	Yes	No	7-8 Hours	No	Morning	Not Applicable	No	Not applicable	1-2 Cups	Nil	3-4 times a week	Not aplicable			Sometime allergy from sunlight	Not applicable	Not applicable						MBBS	No	No	Nil	Not Applicable
2019-03-04 12:33:42	19	Female	O+		No	No	No	Not Applicable	On the surface of the tongue, Inside of the lips	Not Applicable	No	No	No	More than 8 Hours	No	Before food	Not Applicable	No	Apples	Nil	1-2 Cups	1-2 times a week	Almonds				Not applicable	Not applicable						Mbbs	No	No	1-2 Cups	Coffee
2019-03-04 12:33:51	18	Female	O+		Yes	No	No	Single Mouth Ulcers	Inside of the lips	Yes	No	No	Yes	5-6 Hours	Yes	Morning, Night	Yes	Yes	Apples, Bananas	1-2 Cups	3-4 Cups	3-4 times a week	Chocolates, Eggs		Iron		Not applicable	Tablets, Vitamin supplements, Mouth wash						MBBS	No	Yes	Nil	Coffee, Tea, Milk
2019-03-04 12:33:55	18	Male	O-		Yes	Yes	No	Both	On the surface of the tongue	Yes	Yes	No	Not Applicable	More than 8 Hours	Yes	Morning, Night	Not Applicable	No	Not applicable	Nil	1-2 Cups	1-2 times a week	Spicy food				Not applicable	Vitamin supplements						Mbbs	No	Yes	Nil	Not Applicable
2019-03-04 12:34:18	19	F	B+		No	Yes	No	Single Mouth Ulcers	On the surface of the tongue	Not Applicable	Yes	No	Not Applicable	5-6 Hours	Yes	Morning	No	No	Not applicable	Nil	Nil	Nil	Not aplicable				Not applicable	Not applicable						Mbbs	No	No	1-2 Cups	Not Applicable
2019-03-04 12:34:27	19	M	A+		Yes	Yes	No	Single Mouth Ulcers	On the surface of the tongue, Inside of the lips, Inner surface of the cheeks	Yes	No	No	Not Applicable	7-8 Hours	Yes	Morning, Night	Not Applicable	No	Not applicable	Nil	Nil	1-2 times a week	Not aplicable				Not applicable	Not applicable						Mbbs	No	No	1-2 Cups	Not Applicable
2019-03-04 12:34:36	20	Female	O-		No	No	No	Not Applicable	Not Applicable	Not Applicable	No	No	Not Applicable	7-8 Hours	No	Morning	No	No	Not applicable	1-2 Cups	Nil	Nil	Not aplicable				Not applicable	Not applicable						MBBS	No	No	1-2 Cups	Not Applicable
2019-03-04 12:34:38	19	Male	O+		No	No	No	Not Applicable	Not Applicable	Not Applicable	No	No	Not Applicable	7-8 Hours	Yes	Morning, Night	Not Applicable	No	Not applicable	1-2 Cups	Nil	1-2 times a week	Not aplicable				Not applicable	Not applicable						Mbbs	No	No	1-2 Cups	Not Applicable
2019-03-04 12:34:38	22	M	O+		Yes	Yes	No	Single Mouth Ulcers	On the surface of the tongue	Yes	No	No	Not Applicable	5-6 Hours	No	Morning	Not Applicable	No	Oranges, Not applicable	1-2 Cups	1-2 Cups	1-2 times a week	Chocolates, Spicy food			No	Not applicable	Gel, Tablets, Vitamin supplements, Mouth wash					No	Mbbs	No	Yes	1-2 Cups	Coffee
2019-03-04 12:34:48	19	Female	O+		Yes	Yes	No	Single Mouth Ulcers	Inner surface of the cheeks	No	No	No	Not Applicable	5-6 Hours	Yes	Night	No	No	Not applicable	Nil	Nil	1-2 times a week	Not aplicable				Not applicable	Not applicable						Mbbs	No	Yes	Nil	Not Applicable
2019-03-04 12:34:53	18	Female	O+		No	No	No	Not Applicable	Not Applicable	Not Applicable	No	No	Not Applicable	5-6 Hours	Yes	Morning	No	No	Not applicable	Nil	1-2 Cups	1-2 times a week	Not aplicable				Not applicable	Not applicable						MBBS	No	No	1-2 Cups	Not Applicable
2019-03-04 12:35:01	19	Female	B+		Yes	No	No	Single Mouth Ulcers	Inner surface of the cheeks	Yes	Yes	No	Not Applicable	5-6 Hours	Yes	Morning, Night	No	No	Pineapples	1-2 Cups	1-2 Cups	1-2 times a week	Spicy food				Not applicable	Not applicable						MBBS	No	No	1-2 Cups	Pineapple Juice
2019-03-04 12:35:09	19	Female	A+		Yes	Yes	Yes	Single Mouth Ulcers	On the surface of the tongue, Inside of the lips, Inner surface of the cheeks, Bottom of the tongue	Yes	Yes	No	Not Applicable	5-6 Hours	Yes	Morning	No	No	Not applicable	1-2 Cups	Nil	1-2 times a week	Not aplicable				Not applicable	Gel						MBBS	No	No	3-4 Cups	Not Applicable
2019-03-04 12:35:13	17	Female	O+		No	Not Applicable	No	Not Applicable	Not Applicable	Not Applicable	No	No	Not Applicable	More than 8 Hours	Yes	Morning, Night	Not Applicable	No	Not applicable	Nil	Nil	Nil	Not aplicable		B6	Dust	Not applicable	Not applicable						MBBS	No	Yes	1-2 Cups	Not Applicable
2019-03-04 12:35:17	18	F	B+		Yes	No	Yes	Single Mouth Ulcers	Inner surface of the cheeks	Yes	Yes	No	Not Applicable	5-6 Hours	Yes	Morning, Before food	No	No	Not applicable	Nil	Nil	Nil	Not aplicable				Not applicable	Not applicable						1mbbs	No	Yes	Nil	Not Applicable
2019-03-04 12:35:23	20	Male	O+		Yes	No	No	Clusters	On the surface of the tongue, Inside of the lips, Inner surface of the cheeks	Yes	No	No	Not Applicable	7-8 Hours	Yes	Morning	Not Applicable	No	Not applicable	1-2 Cups	Nil	Nil	Not aplicable				Not applicable	Not applicable						MBBS	No	No	1-2 Cups	Not Applicable
2019-03-04 12:35:23	23	Male	B+		No	No	No	Single Mouth Ulcers	On the surface of the tongue, Inside of the lips, Inner surface of the cheeks, Not Applicable	Yes	No	No	Not Applicable	More than 8 Hours	Yes	Morning	Not Applicable	No	Not applicable	Nil	Nil	Nil	Not aplicable				Not applicable	Not applicable						MBBS	No	No	1-2 Cups	Not Applicable
2019-03-04 12:35:23	20	Male	O+		Yes	Yes	Yes	Both	On the surface of the tongue, Inside of the lips, Bottom of the tongue	No	No	No	Not Applicable	5-6 Hours	No	Morning	Not Applicable	No	Not applicable	Nil	Nil	1-2 times a week	Spicy food				Not applicable	Tablets						Mbbs	No	Yes	1-2 Cups	Not Applicable
2019-03-04 12:35:29	19	Female	O+		Yes	No	No	Single Mouth Ulcers	Inside of the lips	Yes	No	No	Not Applicable	5-6 Hours	Yes	Morning	Not Applicable	No	Not applicable	Nil	Nil	1-2 times a week	Not aplicable			Condensed milk	Not applicable	Not applicable						MBBS	No	Yes	Nil	Not Applicable
2019-03-04 12:35:34	18	Male	O+		No	No	No	Not Applicable	Not Applicable	Not Applicable	No	No	Not Applicable	5-6 Hours	Yes	Morning	Not Applicable	No	Not applicable	1-2 Cups	Nil	Nil	Not aplicable				Not applicable	Not applicable						MBBS	No	Yes	1-2 Cups	Not Applicable
2019-03-04 12:35:36	19	Male	B+		No	No	No	Not Applicable	Not Applicable	Not Applicable	No	No	Not Applicable	5-6 Hours	No	Morning	Not Applicable	No	Not applicable	1-2 Cups	Nil	1-2 times a week	Not aplicable				Not applicable	Not applicable						MBBS	No	No	1-2 Cups	Not Applicable
2019-03-04 12:35:39	20	Male	B+		No	No	Yes	Both	On the surface of the tongue, Inside of the lips	No	No	Yes	Yes	less than 5 hours	No	Afternoon	Not Applicable	No	Lemons	1-2 Cups	1-2 Cups	Nil	Chocolates			8	Behçet’s disease	Gel						MBBS	No	No	3-4 Cups	Milk
2019-03-04 12:35:44	18	Female	A+		No	No	No	Not Applicable	Not Applicable	Not Applicable	No	No	Not Applicable	7-8 Hours	Yes	Morning, Night	No	No	Not applicable	1-2 Cups	Nil	1-2 times a week	Not aplicable				Not applicable	Not applicable						MBBS	No	No	1-2 Cups	Not Applicable
2019-03-04 12:35:45	20	Female	A+		No	No	No	Not Applicable	Inside of the lips	Not Applicable	No	No	Not Applicable	5-6 Hours	Yes	Morning, Night	No	No	Not applicable	1-2 Cups	Nil	Nil	Not aplicable				Not applicable	Not applicable						MBBS	No	Yes	Nil	Not Applicable
2019-03-04 12:35:53	19	M	B+		No	Not Applicable	No	Single Mouth Ulcers	Inside of the lips, Inner surface of the cheeks	Yes	No	No	Not Applicable	5-6 Hours	Yes	Morning, Evening	Not Applicable	No	Not applicable	Nil	1-2 Cups	3-4 times a week	Not aplicable				Not applicable	Not applicable						MBBS	No	Yes	1-2 Cups	Not Applicable
2019-03-04 12:35:56	19	Male	A+		Yes	Yes	No	Single Mouth Ulcers	Inside of the lips, Inner surface of the cheeks	No	No	No	Not Applicable	less than 5 hours	Yes	Morning, Night	Not Applicable	Yes	Lemons	3-4 Cups	Nil	Nil	Spicy food				Not applicable	Vitamin supplements						Mbbs	No	No	Nil	Carbonated Drinks
2019-03-04 12:36:07	19	Female	A-		Yes	No	No	Single Mouth Ulcers	Inside of the lips, Inner surface of the cheeks, Bottom of the tongue	Yes	No	No	No	5-6 Hours	Yes	Morning	No	Yes	Pineapples, Figs	Nil	3-4 Cups	Nil	Spicy food				Not applicable	Gel						Mbbs	No	No	Nil	Coffee
2019-03-04 12:36:09	19	Female	O+		No	No	No	Single Mouth Ulcers	Inside of the lips, Inner surface of the cheeks	Yes	No	No	Not Applicable	7-8 Hours	Yes	Morning	No	No	Not applicable	Nil	1-2 Cups	1-2 times a week	Spicy food				Not applicable	Tablets						Mbbs	No	Yes	1-2 Cups	Not Applicable
2019-03-04 12:36:10	20	Female	A+		Yes	No	No	Single Mouth Ulcers	Inside of the lips, Inner surface of the cheeks	No	No	No	Not Applicable	5-6 Hours	Yes	Morning	No	No	Not applicable	Nil	Nil	Nil	Not aplicable				Not applicable	Home remedies					No	MBBS	No	Yes	1-2 Cups	Not Applicable
2019-03-04 12:36:24	18	Male	A+		No	No	No	Not Applicable	Not Applicable	No	No	No	No	More than 8 Hours	No	Night	No	No	Not applicable	Nil	Nil	Nil	Not aplicable		No	Ni	Not applicable	Not applicable	B			K	No	Mbbs	No	No	Nil	Not Applicable	D
2019-03-04 12:36:24	19	Female	B+		Yes	No	No	Single Mouth Ulcers	Inner surface of the cheeks	No	No	No	Not Applicable	7-8 Hours	Yes	Morning	No	Yes	Apples	Nil	Nil	Nil	Not aplicable				Not applicable	Gel				Guava		MBBS	No	Yes	Nil	Not Applicable
2019-03-04 12:36:25	18	Female	O+		Yes	No	No	Not Applicable	Inside of the lips	Not Applicable	Yes	No	No	less than 5 hours	Yes	Morning, After food	No	No	Not applicable	1-2 Cups	Nil	1-2 times a week	Not aplicable		No	No	Not applicable	Not applicable	No			No	No	Mbbs	No	No	1-2 Cups	Not Applicable	No
2019-03-04 12:36:27	19	F	B+		Yes	Yes	No	Single Mouth Ulcers	Inside of the lips	No	No	No	Not Applicable	7-8 Hours	Yes	Morning	No	No	Not applicable	Nil	Nil	1-2 times a week	Not aplicable				Not applicable	Not applicable						MBBS	No	Yes	Nil	Not Applicable
2019-03-04 12:36:29	19	Female	O+		No	No	No	Not Applicable	Not Applicable	Not Applicable	No	No	Not Applicable	7-8 Hours	Yes	Morning, Night	Not Applicable	No	Not applicable	Nil	Nil	1-2 times a week	Not aplicable				Not applicable	Not applicable						MBBS	No	Yes	Nil	Not Applicable
2019-03-04 12:36:32	18	Female	B+		Yes	No	Yes	Both	Inside of the lips	No	No	No	No	5-6 Hours	Yes	Morning	Yes	Yes	Pineapples, Lemons, Oranges	1-2 Cups	Nil	1-2 times a week	Eggs, Spicy food				Not applicable	Gel						MBBS	No	Yes	Nil	Coffee, Tea, Pineapple Juice
2019-03-04 12:36:35	19	Male	A+		No	No	Yes	Single Mouth Ulcers	Inside of the lips	Not Applicable	No	No	Not Applicable	5-6 Hours	Yes	Morning, Night	Not Applicable	Yes	Not applicable	1-2 Cups	1-2 Cups	1-2 times a week	Not aplicable				Not applicable	Not applicable						Mbbs	No	Yes	Nil	Not Applicable
2019-03-04 12:36:37	18	M	B+		No	No	No	Not Applicable	Bottom of the tongue	No	No	No	No	7-8 Hours	Yes	Evening	Not Applicable	No	Pineapples	1-2 Cups	Nil	1-2 times a week	Not aplicable				Not applicable	Not applicable						Mbbs	No	No	More than 5 cups	Pineapple Juice
2019-03-04 12:36:38	19	Male	O+		No	No	No	Not Applicable	Not Applicable	No	No	No	No	7-8 Hours	Yes	Morning, Night	Not Applicable	No	Not applicable	1-2 Cups	Nil	3-4 times a week	Not aplicable				Not applicable	Not applicable						Mbbs	No	No	Nil	Not Applicable
2019-03-04 12:36:38	18	Male	O+		Yes	No	No	Single Mouth Ulcers	On the surface of the tongue, Inner surface of the cheeks	Yes	No	No	Not Applicable	7-8 Hours	Yes	Morning	Not Applicable	No	Not applicable	1-2 Cups	1-2 Cups	1-2 times a week	Not aplicable				Not applicable	Not applicable				None		Mbbs	No	No	1-2 Cups	Not Applicable
2019-03-04 12:36:42	20	Male	O+		No	No	No	Single Mouth Ulcers	Inside of the lips	Not Applicable	No	No	Not Applicable	less than 5 hours	Yes	Morning, Night	Not Applicable	No	Not applicable	Nil	1-2 Cups	Nil	Not aplicable				Not applicable	Not applicable						MBBS	No	No	1-2 Cups	Not Applicable
2019-03-04 12:36:47	19	Female	O+		No	No	No	Single Mouth Ulcers	Inside of the lips	No	No	No	Not Applicable	7-8 Hours	Yes	Night, After food	No	Yes	Not applicable	Nil	Nil	1-2 times a week	Almonds		B		Not applicable	Vitamin supplements						MBBS	No	No	1-2 Cups	Not Applicable
2019-03-04 12:36:56	18	Female	O+		Yes	Yes	No	Single Mouth Ulcers	Inside of the lips, Inner surface of the cheeks	Yes	No	Yes	No	5-6 Hours	Yes	Morning, Night	Yes	Yes	Pineapples, Oranges	1-2 Cups	Nil	1-2 times a week	Chocolates, Spicy food		Iron and Vitamin B and D		Not applicable	Gel						MBBS	No	Yes	1-2 Cups	Coffee, Carbonated Drinks
2019-03-04 12:36:56	20	Female	O+		No	Yes	No	Clusters	On the surface of the tongue, Inside of the lips, Inner surface of the cheeks	No	No	No	Not Applicable	5-6 Hours	No	Afternoon	Not Applicable	No	Figs	3-4 Cups	3-4 Cups	3-4 times a week	Peanuts				Crohn's Disease	Gel				Orange	No	Mbbs	No	Yes	3-4 Cups	Tea
2019-03-04 12:36:58	20	Male	AB+		No	No	Yes	Single Mouth Ulcers	Inside of the lips	Yes	No	No	No	5-6 Hours	Yes	Morning	Not Applicable	No	Not applicable	1-2 Cups	Nil	1-2 times a week	Spicy food				Not applicable	Not applicable						MBBS	No	No	3-4 Cups	Not Applicable
2019-03-04 12:37:04	19	Male	O+		Yes	No	No	Single Mouth Ulcers	Inner surface of the cheeks	Not Applicable	No	No	Not Applicable	5-6 Hours	Yes	Morning, Night	Not Applicable	No	Not applicable	1-2 Cups	Nil	1-2 times a week	Not aplicable				Not applicable	Not applicable						Mbbs	No	Yes	1-2 Cups	Not Applicable
2019-03-04 12:37:04	19	Female	A+		No	No	No	Not Applicable	Not Applicable	Not Applicable	No	No	Not Applicable	7-8 Hours	Yes	Morning	No	No	Not applicable	1-2 Cups	Nil	Nil	Not aplicable				Not applicable	Not applicable						MBBS	No	No	1-2 Cups	Not Applicable
2019-03-04 12:37:05	19	Female	B+		Yes	No	No	Single Mouth Ulcers	Inside of the lips, Inner surface of the cheeks	No	No	No	Not Applicable	5-6 Hours	Yes	Morning, Night	No	No	Pineapples, Oranges	Nil	Nil	Nil	Spicy food				Not applicable	Not applicable						Mbbs	No	No	Nil	Pineapple Juice
2019-03-04 12:37:06	19	Female	A+		Yes	Yes	Yes	Single Mouth Ulcers	Inside of the lips	Yes	Yes	No	Not Applicable	5-6 Hours	Yes	Morning, Night	No	No	Not applicable	1-2 Cups	Nil	1-2 times a week	Spicy food		Vitamin D	Dust	Not applicable	Gel, Vitamin supplements						MBBS first year	No	Yes	1-2 Cups	Not Applicable
2019-03-04 12:37:09	18	Female	A+		Yes	No	No	Not Applicable	Inner surface of the cheeks	No	No	No	Not Applicable	5-6 Hours	Yes	Morning	No	Yes	Not applicable	Nil	Nil	Nil	Not aplicable				Not applicable	Not applicable						Mbbs	No	Yes	1-2 Cups	Not Applicable
2019-03-04 12:37:12	20	Female	A+		No	No	No	Not Applicable	On the surface of the tongue	Not Applicable	No	No	Not Applicable	More than 8 Hours	Yes	Morning, Night	Not Applicable	No	Not applicable	3-4 Cups	1-2 Cups	Nil	Not aplicable				Not applicable	Not applicable						MBBS	No	No	3-4 Cups	Not Applicable
2019-03-04 12:37:13	18	Female	A+		No	No	No	Not Applicable	Not Applicable	Not Applicable	No	No	Not Applicable	7-8 Hours	Yes	Morning, Evening, After food	Not Applicable	No	Not applicable	1-2 Cups	Nil	Nil	Peanuts, Spicy food				Not applicable	Mouth wash						First MBBS	No	No	1-2 Cups	Carbonated Drinks
2019-03-04 12:37:15	20	Female	A+		Yes	Yes	No	Clusters	On the surface of the tongue, Bottom of the tongue	Not Applicable	No	No	Not Applicable	5-6 Hours	Yes	Morning	No	No	Apples	1-2 Cups	Nil	Nil	Chocolates				Not applicable	Not applicable						MBBS	No	No	Nil	Not Applicable
2019-03-04 12:37:15	19	Female	O+		No	No	No	Single Mouth Ulcers	Inside of the lips, Inner surface of the cheeks	No	No	No	No	5-6 Hours	Yes	Morning, Night	No	No	Pineapples	1-2 Cups	1-2 Cups	3-4 times a week	Not aplicable				Not applicable	Not applicable						Mbbs	No	No	1-2 Cups	Pineapple Juice
2019-03-04 12:37:18	19	Male	O+		No	No	No	Single Mouth Ulcers	Inside of the lips	Not Applicable	No	No	Not Applicable	7-8 Hours	Yes	Morning	Not Applicable	Yes	Lemons	Nil	Nil	1-2 times a week	Spicy food				Not applicable	Not applicable						Mbbs	No	Yes	3-4 Cups	Orange Juice
2019-03-04 12:37:19	19	female	B-		Yes	Yes	Yes	Both	On the surface of the tongue, Inside of the lips, Inner surface of the cheeks, Bottom of the tongue, Roof of the mouth	Yes	No	No	No	5-6 Hours	Yes	Morning	No	Yes	Not applicable	1-2 Cups	Nil	Nil	Not aplicable		no	no	Not applicable	Not applicable				no	no	mbbs	No	No	Nil	Not Applicable
2019-03-04 12:37:20	19	Female	O+		Yes	No	No	Single Mouth Ulcers	On the surface of the tongue, Inside of the lips, Inner surface of the cheeks	No	No	No	Not Applicable	More than 8 Hours	Yes	Morning, Night	No	No	Pineapples	Nil	1-2 Cups	Nil	Not aplicable				Not applicable	Not applicable						Mbbs	No	No	1-2 Cups	Pineapple Juice
2019-03-04 12:37:21	19	female	B+		Yes	No	No	Single Mouth Ulcers	Inside of the lips	Yes	Yes	No	Not Applicable	5-6 Hours	Yes	Morning, Night	No	No	Pineapples	1-2 Cups	1-2 Cups	Nil	Not aplicable		iron deficiency	oyster	Not applicable	Not applicable						MBBS	No	Yes	1-2 Cups	Not Applicable
2019-03-04 12:37:25	18	Female	A+		Yes	No	No	Single Mouth Ulcers	Inner surface of the cheeks	Yes	Yes	No	Not Applicable	5-6 Hours	No	Morning, Night	No	No	Not applicable	Nil	Nil	Nil	Not aplicable				Not applicable	Not applicable						MBBS	No	Yes	Nil	Not Applicable
2019-03-04 12:37:25	20	female	O+		No	No	No	Single Mouth Ulcers	Inside of the lips, Inner surface of the cheeks	No	No	No	No	5-6 Hours	Yes	Morning	No	No	Not applicable	1-2 Cups	Nil	1-2 times a week	Not aplicable				Not applicable	Gel						mbbd	No	No	1-2 Cups	Not Applicable
2019-03-04 12:37:26	20	Male	A+		Yes	Yes	Yes	Single Mouth Ulcers	On the surface of the tongue, Inside of the lips	No	No	No	Not Applicable	5-6 Hours	Yes	Morning	Not Applicable	No	Not applicable	1-2 Cups	Nil	1-2 times a week	Not aplicable				Not applicable	Vitamin supplements						Mbbs	No	No	1-2 Cups	Not Applicable
2019-03-04 12:37:31	19	Female	B+		Yes	Yes	No	Not Applicable	On the surface of the tongue	No	No	No	Not Applicable	7-8 Hours	Yes	Morning	No	No	Not applicable	Nil	Nil	1-2 times a week	Not aplicable				Not applicable	Not applicable						MBBS	No	No	Nil	Not Applicable
2019-03-04 12:37:38	18	Female	O+		Yes	Yes	No	Both	Inside of the lips, Inner surface of the cheeks	Yes	No	No	Not Applicable	5-6 Hours	Yes	Morning, Night	No	Yes	Not applicable	Nil	Nil	Daily	Not aplicable			Dust allergy	Not applicable	Gel						MBBS	No	Yes	Nil	Not Applicable
2019-03-04 12:37:40	20	Male	O+		No	No	No	Not Applicable	Not Applicable	No	No	No	No	7-8 Hours	No	Morning, Night, After food	Not Applicable	No	Not applicable	1-2 Cups	Nil	1-2 times a week	Not aplicable		No	No	Not applicable	Not applicable	Spicy food			Strawberry	No	Mbbs	No	No	1-2 Cups	Not Applicable	Lemon juice
2019-03-04 12:37:56	18	Male	AB+		No	No	No	Both	Inside of the lips	Not Applicable	No	No	No	7-8 Hours	Yes	Morning	No	No	Strawberries	1-2 Cups	1-2 Cups	1-2 times a week	Chocolates				Crohn's Disease	Tablets						MBBS	No	No	More than 5 cups	Coffee
2019-03-04 12:38:03	18	Male	O+		Yes	No	No	Clusters	Inside of the lips, Inner surface of the cheeks	Yes	No	No	Not Applicable	7-8 Hours	No	Morning	Not Applicable	No	Not applicable	1-2 Cups	Nil	Nil	Not aplicable				Not applicable	Not applicable						MBBS	No	No	1-2 Cups	Not Applicable
2019-03-04 12:38:03	18	Female	O+		Yes	No	No	Not Applicable	Inside of the lips, Inner surface of the cheeks	Not Applicable	No	No	Not Applicable	More than 8 Hours	Yes	Morning	No	No	Not applicable	Nil	Nil	Nil	Not aplicable				Not applicable	Not applicable				Nope		Mbbs	No	No	1-2 Cups	Not Applicable
2019-03-04 12:38:04	19	Male	O+		No	Not Applicable	No	Not Applicable	Not Applicable	Not Applicable	No	No	Not Applicable	5-6 Hours	Yes	Morning, Night	Not Applicable	No	Not applicable	Nil	Nil	Nil	Not aplicable				Not applicable	Not applicable						Mbbs	No	No	More than 5 cups	Not Applicable
2019-03-04 12:38:14	20	male	B+		Yes	Yes	No	Single Mouth Ulcers	Inside of the lips, Inner surface of the cheeks	Yes	No	No	Not Applicable	5-6 Hours	Yes	Morning, Night, After food	Not Applicable	Yes	Not applicable	Nil	Nil	Nil	Spicy food, Not aplicable				Not applicable	Not applicable						mbbs	No	No	Nil	Carbonated Drinks
2019-03-04 12:38:24	18	female	B+		Yes	No	No	Single Mouth Ulcers	Inside of the lips	Yes	No	No	Not Applicable	7-8 Hours	No	Morning, Night, After food	No	No	Not applicable	1-2 Cups	Nil	1-2 times a week	Not aplicable			dermatitis	Not applicable	Not applicable						MBBS	No	Yes	1-2 Cups	Not Applicable
2019-03-04 12:38:25	18	Male	O-		No	Yes	No	Single Mouth Ulcers	On the surface of the tongue, Inside of the lips, Inner surface of the cheeks	Yes	No	No	Not Applicable	7-8 Hours	Yes	Morning, Night	Not Applicable	Yes	Pineapples	1-2 Cups	Nil	Nil	Spicy food				Not applicable	Not applicable						MBBS	No	Yes	1-2 Cups	Pineapple Juice
2019-03-04 12:38:29	18	Male	O+		Yes	Yes	No	Single Mouth Ulcers	On the surface of the tongue, Inside of the lips, Inner surface of the cheeks	Yes	No	No	Not Applicable	5-6 Hours	Yes	Morning, Night	Not Applicable	Yes	Not applicable	3-4 Cups	Nil	1-2 times a week	Not aplicable				Not applicable	Gel						Mbbs	No	Yes	1-2 Cups	Not Applicable
2019-03-04 12:38:36	18	Male	AB+		Yes	Yes	Yes	Single Mouth Ulcers	On the surface of the tongue, Inside of the lips	Not Applicable	No	No	Not Applicable	7-8 Hours	Yes	Morning, Night	Not Applicable	Yes	Pineapples, Oranges, Strawberries	1-2 Cups	1-2 Cups	3-4 times a week	Not aplicable				Not applicable	Home remedies						MBBS	No	No	1-2 Cups	Not Applicable
2019-03-04 12:38:49	19	Male	B+		Yes	Yes	Yes	Single Mouth Ulcers	Inside of the lips	Yes	No	No	Not Applicable	5-6 Hours	Yes	Morning	Not Applicable	Yes	Not applicable	Nil	Nil	1-2 times a week	Spicy food				Not applicable	Gel						Mbbs	No	No	1-2 Cups	Not Applicable
2019-03-04 12:38:51	20	M	AB+		No	No	No	Not Applicable	Not Applicable	Not Applicable	No	No	Not Applicable	5-6 Hours	Yes	Morning	Not Applicable	No	Not applicable	Nil	Nil	Nil	Not aplicable		No	No	Not applicable	Not applicable	No			No	No	Mbbs	No	No	1-2 Cups	Not Applicable	No
2019-03-04 12:38:54	19	Female	O+		Yes	No	No	Single Mouth Ulcers	Inner surface of the cheeks	No	No	No	Not Applicable	5-6 Hours	Yes	Morning	No	No	Not applicable	Nil	1-2 Cups	1-2 times a week	Not aplicable				Not applicable	Not applicable						MBBS	No	Yes	1-2 Cups	Not Applicable
2019-03-04 12:38:57	18	Male	O+		Yes	Yes	No	Both	On the surface of the tongue, Inside of the lips, Inner surface of the cheeks, Bottom of the tongue, Not Applicable	Yes	No	No	Not Applicable	5-6 Hours	No	Morning, Afternoon, Evening	Not Applicable	No	Not applicable	More than 5 cups	Nil	1-2 times a week	Not aplicable				Not applicable	Gel, Vitamin supplements						MBBS	No	Yes	More than 5 cups	Not Applicable
2019-03-04 12:38:59	18	Female	B+		No	No	No	Not Applicable	Not Applicable	Not Applicable	No	No	Not Applicable	5-6 Hours	Yes	Morning, Night	Not Applicable	No	Not applicable	1-2 Cups	Nil	1-2 times a week	Not aplicable				Not applicable	Not applicable						MBBS	No	Yes	1-2 Cups	Not Applicable
2019-03-04 12:39:01	19	Male	B+		Yes	No	No	Single Mouth Ulcers	Inside of the lips	Yes	No	No	Not Applicable	7-8 Hours	Yes	Morning, After food	Not Applicable	No	Pineapples, Strawberries	1-2 Cups	Nil	Nil	Spicy food				Not applicable	Gel						Mbbs	No	Yes	1-2 Cups	Not Applicable
2019-03-04 12:39:03	21	Female	B+		Yes	No	Yes	Single Mouth Ulcers	Inside of the lips, Inner surface of the cheeks	Yes	No	No	Not Applicable	5-6 Hours	Yes	Morning	No	No	Not applicable	Nil	1-2 Cups	1-2 times a week	Not aplicable			Dust	Not applicable	Tablets						Mbbs	No	Yes	Nil	Not Applicable
2019-03-04 12:39:07	21	Female	O+		Yes	Yes	Yes	Both	Inside of the lips, Inner surface of the cheeks	Yes	Yes	No	Not Applicable	5-6 Hours	Yes	Morning	No	No	Not applicable	Nil	Nil	1-2 times a week	Not aplicable		No	Milk	Not applicable	Not applicable	No			No	No	Mbbs	No	Yes	Nil	Not Applicable	No
2019-03-04 12:39:08	18	Female	O+		No	No	Yes	Single Mouth Ulcers	Inner surface of the cheeks	Yes	No	No	Not Applicable	7-8 Hours	Yes	Morning, Night	No	No	Not applicable	1-2 Cups	Nil	1-2 times a week	Not aplicable			Dust	Not applicable	Not applicable						MBBS	No	Yes	1-2 Cups	Not Applicable
2019-03-04 12:39:09	20	Male	O+		Yes	No	No	Clusters	Bottom of the tongue	Not Applicable	No	No	Not Applicable	5-6 Hours	No	After food	Not Applicable	Yes	Not applicable	Nil	Nil	1-2 times a week	Spicy food				Not applicable	Not applicable						MBBS	No	Yes	1-2 Cups	Not Applicable
2019-03-04 12:39:11	21	Male	B+		No	No	No	Single Mouth Ulcers	Inside of the lips	Not Applicable	No	No	Not Applicable	7-8 Hours	Yes	Morning, Night	Not Applicable	No	Not applicable	Nil	1-2 Cups	Nil	Not aplicable		No	No	Not applicable	Not applicable					No	Mbbs	No	No	Nil	Not Applicable
2019-03-04 12:39:15	18	Female	B+		No	No	No	Not Applicable	Inside of the lips, Inner surface of the cheeks	Not Applicable	No	No	Not Applicable	5-6 Hours	Yes	Morning, Afternoon	No	No	Pineapples	Nil	1-2 Cups	Nil	Not aplicable				Not applicable	Not applicable						Mbbs	No	Yes	Nil	Pineapple Juice
2019-03-04 12:39:25	19	Female	O+		No	No	No	Not Applicable	Not Applicable	Not Applicable	No	No	Not Applicable	7-8 Hours	Yes	Morning, Night	No	No	Not applicable	Nil	Nil	Nil	Not aplicable				Not applicable	Not applicable						MBBS	No	Yes	1-2 Cups	Not Applicable
2019-03-04 12:39:25	20	Male	O+		No	No	No	Not Applicable	Not Applicable	No	Yes	No	No	5-6 Hours	Yes	Morning	Not Applicable	No	Not applicable	1-2 Cups	Nil	3-4 times a week	Not aplicable				Not applicable	Not applicable						MBBS	No	Yes	1-2 Cups	Not Applicable
2019-03-04 12:39:27	17	Female	O+		No	No	No	Single Mouth Ulcers	Inside of the lips	No	No	No	Not Applicable	7-8 Hours	Yes	Morning, Night	No	No	Pineapples	1-2 Cups	Nil	Nil	Not aplicable		None	No	Not applicable	Not applicable	None				None	MBBS	No	Yes	Nil	Not Applicable	None
2019-03-04 12:39:29	18	Female	A+		No	No	Yes	Single Mouth Ulcers	Inside of the lips, Inner surface of the cheeks	No	No	No	Not Applicable	less than 5 hours	Yes	Morning	No	No	Not applicable	1-2 Cups	1-2 Cups	1-2 times a week	Not aplicable			Dust and papaya	Not applicable	Not applicable						Mbbs	No	Yes	1-2 Cups	Not Applicable
2019-03-04 12:39:35	21	Male	A-		Yes	Yes	No	Both	On the surface of the tongue, Inside of the lips, Inner surface of the cheeks	Yes	No	No	Not Applicable	7-8 Hours	Yes	Morning	Not Applicable	No	Not applicable	1-2 Cups	Nil	1-2 times a week	Not aplicable				Not applicable	Gel						MBBS	No	No	3-4 Cups	Not Applicable
2019-03-04 12:39:38	20	Male	O+		No	No	No	Not Applicable	Not Applicable	No	No	No	Not Applicable	7-8 Hours	No	Morning	Not Applicable	No	Not applicable	Nil	Nil	3-4 times a week	Not aplicable				Not applicable	Not applicable						Mbbs 1	No	No	Nil	Not Applicable
2019-03-04 12:39:38	19	Female	B+		No	No	No	Not Applicable	Not Applicable	No	No	No	Not Applicable	7-8 Hours	Yes	Morning, Night	No	No	Not applicable	1-2 Cups	Nil	Nil	Not aplicable				Not applicable	Not applicable						MBBS	No	No	1-2 Cups	Not Applicable
2019-03-04 12:39:43	20	Male	B+		Yes	Yes	Yes	Both	On the surface of the tongue, Inside of the lips, Inner surface of the cheeks, Bottom of the tongue	Yes	No	No	Not Applicable	7-8 Hours	Yes	Morning	Not Applicable	No	Not applicable	1-2 Cups	3-4 Cups	1-2 times a week	Not aplicable				Not applicable	Vitamin supplements						Mbbs	No	No	1-2 Cups	Not Applicable
2019-03-04 12:39:53	18	Female	O+		No	No	No	Not Applicable	Not Applicable	Not Applicable	No	No	Not Applicable	7-8 Hours	Yes	Morning	Not Applicable	No	Not applicable	1-2 Cups	Nil	Nil	Not aplicable				Not applicable	Not applicable						MBBS	No	No	Nil	Not Applicable
2019-03-04 12:39:55	18	Female	O+		Yes	No	No	Single Mouth Ulcers	Inside of the lips	No	Yes	No	Not Applicable	less than 5 hours	Yes	Morning, Night	No	Yes	Not applicable	1-2 Cups	Nil	Nil	Spicy food				Not applicable	Not applicable						MBBS	No	Yes	1-2 Cups	Coffee
2019-03-04 12:40:01	19	Male	O+		No	No	No	Single Mouth Ulcers	On the surface of the tongue, Inside of the lips	Not Applicable	No	No	No	7-8 Hours	Yes	Before food	No	No	Apples	3-4 Cups	3-4 Cups	1-2 times a week	Not aplicable				Not applicable	Not applicable						Mbbs	No	No	3-4 Cups	Not Applicable
2019-03-04 12:40:02	18	Male	A+		Yes	No	No	Single Mouth Ulcers	On the surface of the tongue, Inside of the lips, Inner surface of the cheeks, Bottom of the tongue	No	No	No	Not Applicable	less than 5 hours	Yes	Morning	Not Applicable	No	Not applicable	1-2 Cups	Nil	Nil	Not aplicable				Not applicable	Not applicable						MBBS 1	No	Yes	1-2 Cups	Not Applicable
2019-03-04 12:40:04	18	Male	A+		No	No	No	Not Applicable	Not Applicable	Not Applicable	No	No	Not Applicable	7-8 Hours	Yes	Morning, Night	Not Applicable	No	Not applicable	Nil	1-2 Cups	Nil	Not aplicable				Not applicable	Not applicable						Mbbs	No	Yes	1-2 Cups	Not Applicable
2019-03-04 12:40:04	18	Male	O+		No	No	No	Not Applicable	Not Applicable	Not Applicable	No	No	Not Applicable	7-8 Hours	Yes	Morning	Not Applicable	No	Not applicable	Nil	Nil	1-2 times a week	Not aplicable				Not applicable	Not applicable				None		MBBS	No	No	1-2 Cups	Not Applicable
2019-03-04 12:40:10	20	Female	B+		Yes	Yes	Yes	Single Mouth Ulcers	On the surface of the tongue, Inside of the lips	Yes	Yes	No	Not Applicable	5-6 Hours	Yes	Morning, Before food	No	Yes	Not applicable	1-2 Cups	1-2 Cups	1-2 times a week	Peanuts, Spicy food			Oflo(quinol compounds)	Not applicable	Gel						MBBS	No	Yes	1-2 Cups	Not Applicable
2019-03-04 12:40:12	18	Male	O-		Yes	Yes	Yes	Single Mouth Ulcers	Inside of the lips	Yes	No	No	Not Applicable	less than 5 hours	No	Morning	Not Applicable	No	Not applicable	1-2 Cups	1-2 Cups	1-2 times a week	Spicy food		None	None	Not applicable	Mouth wash, Not applicable	None			None	Betadine	MBBS	No	Yes	1-2 Cups	Not Applicable	None
2019-03-04 12:40:16	18	Male	AB-		Yes	Yes	Yes	Single Mouth Ulcers	Inside of the lips, Inner surface of the cheeks	Yes	No	No	No	5-6 Hours	Yes	Morning, Night	Not Applicable	No	Not applicable	Nil	Nil	1-2 times a week	Not aplicable				Not applicable	Mouth wash						Mbbs	No	No	1-2 Cups	Not Applicable
2019-03-04 12:40:22	19	Female	B+		Yes	No	No	Single Mouth Ulcers	Inside of the lips	Yes	No	No	Not Applicable	7-8 Hours	Yes	Morning	No	No	Not applicable	Nil	1-2 Cups	3-4 times a week	Not aplicable				Not applicable	Not applicable						Mbbs 1	No	No	Nil	Not Applicable
2019-03-04 12:40:23	19	Male	A-		Yes	Yes	Yes	Both	On the surface of the tongue, Inside of the lips, Inner surface of the cheeks	No	Yes	No	Not Applicable	5-6 Hours	Yes	Morning, Night, After food, Before food	Not Applicable	Yes	Not applicable	1-2 Cups	1-2 Cups	Nil	Not aplicable				Not applicable	Not applicable						MBBS	No	No	1-2 Cups	Not Applicable
2019-03-04 12:40:31	18	Female	O+		No	No	No	Not Applicable	Not Applicable	Not Applicable	Yes	No	Not Applicable	5-6 Hours	Yes	Morning, Night	Not Applicable	No	Not applicable	1-2 Cups	Nil	Nil	Not aplicable				Not applicable	Not applicable						1mbbs	No	Yes	1-2 Cups	Not Applicable
2019-03-04 12:40:44	18	Male	O+		Yes	Yes	No	Single Mouth Ulcers	Inside of the lips, Inner surface of the cheeks	No	No	No	No	7-8 Hours	No	Morning	Not Applicable	Yes	Not applicable	Nil	Nil	Nil	Spicy food				Not applicable	Home remedies						Mbbs	No	No	1-2 Cups	Not Applicable
2019-03-04 12:40:45	20	Male	O+		Yes	Yes	Yes	Both	On the surface of the tongue, Inner surface of the cheeks, Bottom of the tongue, Not Applicable	No	No	No	Not Applicable	7-8 Hours	Yes	Morning, Night	Not Applicable	No	Not applicable	1-2 Cups	Nil	1-2 times a week	Not aplicable				Not applicable	Not applicable						Mbbs	No	No	1-2 Cups	Not Applicable
2019-03-04 12:40:49	18	Male	AB+		Yes	Yes	No	Single Mouth Ulcers	Inside of the lips	No	Yes	No	Not Applicable	7-8 Hours	Yes	Morning, Night	Not Applicable	No	Not applicable	1-2 Cups	Nil	Nil	Not aplicable		None	Dust	Not applicable	Home remedies						MBBS	No	No	1-2 Cups	Not Applicable
2019-03-04 12:40:50	18	Male	B+		Yes	Yes	No	Single Mouth Ulcers	Inner surface of the cheeks	Yes	Yes	No	Not Applicable	5-6 Hours	Yes	Morning, Night	Not Applicable	Yes	Not applicable	1-2 Cups	1-2 Cups	1-2 times a week	Not aplicable				Not applicable	Not applicable						MBBS	No	No	1-2 Cups	Not Applicable
2019-03-04 12:41:03	18	Female	AB+		No	No	No	Single Mouth Ulcers	Inside of the lips, Inner surface of the cheeks	Yes	Yes	No	Not Applicable	7-8 Hours	Yes	Morning, Night	Yes	Yes	Not applicable	Nil	Nil	Nil	Not aplicable		B complex		Not applicable	Vitamin supplements						MBBS	No	Yes	1-2 Cups	Not Applicable
2019-03-04 12:41:04	19	Female	B+		Yes	No	No	Not Applicable	Inner surface of the cheeks	Not Applicable	No	No	Not Applicable	less than 5 hours	Yes	Morning	No	No	Not applicable	1-2 Cups	1-2 Cups	Nil	Not aplicable				Not applicable	Not applicable						MBBS	No	No	3-4 Cups	Not Applicable
2019-03-04 12:41:19	18	Male	A+		No	No	No	Not Applicable	Not Applicable	Yes	No	No	Not Applicable	5-6 Hours	Yes	Morning	Not Applicable	No	Pineapples, Lemons	Nil	Nil	Nil	Spicy food		None	To refined oils	Not applicable	Not applicable	None			None	None	MBBS	No	Yes	1-2 Cups	Not Applicable	None
2019-03-04 12:41:19	19	Female	A+		Yes	Yes	No	Both	On the surface of the tongue, Inside of the lips, Inner surface of the cheeks	Yes	No	No	Not Applicable	7-8 Hours	Yes	Morning	No	No	Pineapples	Nil	Nil	Nil	Not aplicable		Vitamin D		Not applicable	Gel						MBBS	No	No	1-2 Cups	Not Applicable
2019-03-04 12:41:24	19	Male	A+		Yes	No	No	Single Mouth Ulcers	Inside of the lips	Yes	No	No	Not Applicable	5-6 Hours	Yes	Morning	Not Applicable	No	Not applicable	1-2 Cups	1-2 Cups	1-2 times a week	Chocolates		None		Not applicable	Home remedies, Not applicable				None		MBBS	No	Yes	1-2 Cups	Not Applicable
2019-03-04 12:41:47	20	Male	A+		Yes	Yes	No	Single Mouth Ulcers	Inside of the lips, Inner surface of the cheeks, Bottom of the tongue	Yes	No	No	Not Applicable	7-8 Hours	Yes	Morning	Not Applicable	Yes	Not applicable	Nil	1-2 Cups	3-4 times a week	Not aplicable				Not applicable	Not applicable						Mbbs	No	No	Nil	Not Applicable
2019-03-04 12:42:30	19	Male	A-		No	No	No	Not Applicable	Not Applicable	Not Applicable	No	No	Not Applicable	5-6 Hours	Yes	Morning	Not Applicable	No	Not applicable	1-2 Cups	1-2 Cups	1-2 times a week	Not aplicable		No	No	Not applicable	Not applicable	No			Not applicable	No	Mbbs	No	No	3-4 Cups	Not Applicable	No
2019-03-04 12:42:39	18	F	O+		Yes	Yes	Yes	Single Mouth Ulcers	Inside of the lips	Yes	Yes	No	Not Applicable	5-6 Hours	Yes	Morning	No	Yes	Not applicable	Nil	1-2 Cups	1-2 times a week	Spicy food			Dust	Not applicable	Mouth wash						1 MBBS	No	No	1-2 Cups	Carbonated Drinks
2019-03-04 12:43:08	19	Female	O+		Yes	Yes	No	Single Mouth Ulcers	Not Applicable	No	No	No	Not Applicable	5-6 Hours	Yes	Morning, Night	No	No	Not applicable	Nil	Nil	Nil	Not aplicable			Egg, peanuts	Not applicable	Tablets, Home remedies						MBBS	No	Yes	Nil	Not Applicable
2019-03-04 12:43:15	18	Male	A+		No	No	No	Both	On the surface of the tongue, Inside of the lips, Inner surface of the cheeks, Roof of the mouth	No	Yes	No	No	More than 8 Hours	Yes	Morning, Afternoon, Night	No	No	Not applicable	1-2 Cups	Nil	1-2 times a week	Not aplicable		No	No	Not applicable	Mouth wash	No			Not	No	M.B.B.S	No	Yes	1-2 Cups	Not Applicable	Not
2019-03-04 12:43:29	18	Male	A+		Yes	No	No	Single Mouth Ulcers	Inside of the lips	Yes	Yes	No	Not Applicable	5-6 Hours	Yes	Morning, Night	Not Applicable	Yes	Not applicable	1-2 Cups	1-2 Cups	1-2 times a week	Not aplicable				Not applicable	Home remedies	No			No		MBBS	No	No	3-4 Cups	Not Applicable	No
2019-03-04 12:43:54	19	Male	A+		No	Not Applicable	No	Not Applicable	Not Applicable	No	No	No	Not Applicable	5-6 Hours	No	Morning, Night, After food	Not Applicable	No	Not applicable	Nil	1-2 Cups	3-4 times a week	Not aplicable		No	No	Not applicable	Not applicable	No			No	No	Mbbs	No	No	1-2 Cups	Not Applicable	No
2019-03-04 12:44:19	18	Male	B+		Yes	Yes	Yes	Both	Inside of the lips	Yes	No	No	Not Applicable	7-8 Hours	Yes	Morning	Not Applicable	No	Not applicable	Nil	1-2 Cups	Daily	Not aplicable				Not applicable	Not applicable						Mbbs	No	Yes	1-2 Cups	Not Applicable
2019-03-04 12:44:41	18	Female	O+		Yes	No	No	Not Applicable	Inner surface of the cheeks	Yes	Yes	No	Not Applicable	5-6 Hours	Yes	Morning, Night	No	Yes	Pineapples	1-2 Cups	Nil	Nil	Not aplicable		Iron		Not applicable	Vitamin supplements						MBBS	No	No	1-2 Cups	Coffee, Carbonated Drinks
2019-03-04 12:46:34	18	Female	O+		No	No	No	Not Applicable	Not Applicable	Not Applicable	No	No	Not Applicable	7-8 Hours	Yes	Morning	Not Applicable	No	Not applicable	Nil	Nil	Nil	Not aplicable				Not applicable	Not applicable						MBBS	No	Yes	1-2 Cups	Not Applicable
2019-03-04 12:46:49	20	male	B+		No	No	No	Not Applicable	Not Applicable	No	No	No	Not Applicable	7-8 Hours	Yes	Morning	Not Applicable	No	Not applicable	1-2 Cups	1-2 Cups	Daily	Not aplicable				Not applicable	Not applicable						mbb	No	No	Nil	Not Applicable
2019-03-04 12:50:06	19	M	O+		Yes	Yes	Yes	Single Mouth Ulcers	On the surface of the tongue	Not Applicable	No	No	Not Applicable	5-6 Hours	Yes	Morning	Not Applicable	No	Not applicable	Nil	1-2 Cups	1-2 times a week	Not aplicable			Dust	Not applicable	Not applicable	i usually get mouth ulcers when I eat fish curry which contains so much tamarind.			No	Gentian violet	Mbbs	No	No	Nil	Not Applicable	No
2019-03-04 12:50:41	19	Male	O+		Yes	Yes	Yes	Single Mouth Ulcers	Inside of the lips, Inner surface of the cheeks	No	No	No	Not Applicable	7-8 Hours	Yes	Morning, Night, Before food	Not Applicable	No	Bananas	1-2 Cups	Nil	1-2 times a week	Not aplicable				Not applicable	Gel, Tablets						BDS	No	No	3-4 Cups	Coffee
2019-03-04 12:53:27	18	Female	O+		Yes	Yes	Yes	Single Mouth Ulcers	Inside of the lips	Yes	No	No	Not Applicable	5-6 Hours	Yes	Morning	No	Yes	Not applicable	Nil	1-2 Cups	Nil	Not aplicable				Not applicable	Home remedies						MBBS	No	Yes	Nil	Not Applicable
2019-03-04 13:10:22	18	Female	O+		No	No	Yes	Single Mouth Ulcers	Inner surface of the cheeks	Yes	No	No	Not Applicable	7-8 Hours	Yes	Morning, Night	No	No	Not applicable	1-2 Cups	Nil	1-2 times a week	Not aplicable			Dust	Not applicable	Not applicable						MBBS	No	Yes	1-2 Cups	Not Applicable
2019-03-04 13:35:38	20	Male	A+		No	No	No	Single Mouth Ulcers	Inside of the lips, Inner surface of the cheeks, Not Applicable	No	No	No	Yes	More than 8 Hours	Yes	Morning	Not Applicable	No	Not applicable	Nil	1-2 Cups	1-2 times a week	Not aplicable				Not applicable	Not applicable				Mango		MBBS	No	No	1-2 Cups	Not Applicable
2019-03-04 13:38:04	20	Female	O+		Yes	No	Yes	Single Mouth Ulcers	Inside of the lips, Inner surface of the cheeks	Yes	No	No	Not Applicable	5-6 Hours	Yes	Morning	No	No	Not applicable	1-2 Cups	Nil	1-2 times a week	Not aplicable		Vitamin	From dust	Not applicable	Not applicable						Mbbs	No	Yes	1-2 Cups	Not Applicable
2019-03-04 14:15:53	18	Female	AB+		Yes	Yes	Yes	Single Mouth Ulcers	Inside of the lips, Inner surface of the cheeks	Yes	No	No	Not Applicable	5-6 Hours	Yes	Morning	No	No	Not applicable	1-2 Cups	Nil	1-2 times a week	Not aplicable				Not applicable	Gel						BDS	No	Yes	1-2 Cups	Not Applicable
2019-03-04 14:17:09	18	Female	AB+		No	No	No	Not Applicable	Inside of the lips	No	No	No	Not Applicable	7-8 Hours	Yes	Morning, Night	No	No	Not applicable	1-2 Cups	Nil	1-2 times a week	Not aplicable		Vit c	No	Not applicable	Not applicable				No		MBBS	No	Yes	1-2 Cups	Not Applicable
2019-03-04 16:40:30	18	Female	A+		Yes	No	Yes	Both	Inner surface of the cheeks	Yes	No	No	Not Applicable	7-8 Hours	Yes	Morning	No	No	Pineapples	1-2 Cups	Nil	Nil	Spicy food			Dust mite	Not applicable	Not applicable						Mbbs 1st year	No	Yes	1-2 Cups	Not Applicable
2019-03-04 21:21:18	18	Female	O+		Yes	Yes	No	Both	Inside of the lips, Inner surface of the cheeks	Yes	No	No	Not Applicable	5-6 Hours	Yes	Morning, Night	No	Yes	Not applicable	Nil	Nil	Daily	Not aplicable			Dust allergy	Not applicable	Gel						MBBS	No	Yes	Nil	Not Applicable
2019-03-04 21:27:59	18	Male	B+		Yes	No	Yes	Single Mouth Ulcers	Inside of the lips	Yes	No	No	Not Applicable	5-6 Hours	No	Morning	Not Applicable	No	Not applicable	Nil	1-2 Cups	Nil	Spicy food				Not applicable	Home remedies					Drink water	Mbbs	No	No	Nil	Not Applicable
2019-03-05 09:18:33	19	Female	A+		Yes	No	No	Single Mouth Ulcers	Inside of the lips, Inner surface of the cheeks	No	No	No	Not Applicable	7-8 Hours	Yes	Morning, Night	No	No	Pineapples	Nil	1-2 Cups	Nil	Not aplicable				Not applicable	Not applicable						MBBS	No	Yes	Nil	Not Applicable
2019-03-06 10:53:15	20	Female	O+		Yes	Yes	No	Single Mouth Ulcers	Inside of the lips	No	Yes	No	Not Applicable	7-8 Hours	No	Morning	No	No	Not applicable	1-2 Cups	Nil	1-2 times a week	Not aplicable				Not applicable	Not applicable						MBBS	No	Yes	1-2 Cups	Not Applicable
2019-03-08 13:40:30	21	Female	B+		Yes	Yes	No	Single Mouth Ulcers	Inner surface of the cheeks	Yes	No	No	Not Applicable	5-6 Hours	Yes	Morning, After food	No	No	Not applicable	1-2 Cups	1-2 Cups	3-4 times a week	Not aplicable				Not applicable	Vitamin supplements						Mbbs	No	No	1-2 Cups	Carbonated Drinks
2019-03-17 12:24:11	19	Female	A+		Yes	No	Yes	Both	On the surface of the tongue, Inside of the lips, Inner surface of the cheeks, Bottom of the tongue, Roof of the mouth	No	No	No	No	5-6 Hours	Yes	Morning	No	No	Not applicable	1-2 Cups	1-2 Cups	1-2 times a week	Spicy food				Not applicable	Not applicable						MBBS	No	No	Nil	Coffee, Tea, Milk, Carbonated Drinks
2019-03-17 12:28:47	21	Male	O+		No	No	No	Clusters	On the surface of the tongue	No	No	No	No	7-8 Hours	Yes	Morning	Not Applicable	No	Pineapples, Lemons, Oranges	Nil	Nil	Nil	Almonds				Not applicable	Not applicable						MBBS	No	No	Nil	Pineapple Juice
2019-03-17 13:07:59	20	F	O+		No	No	No	Not Applicable	Not Applicable	Not Applicable	Yes	No	Not Applicable	More than 8 Hours	Yes	Morning, Night	No	No	Not applicable	1-2 Cups	Nil	1-2 times a week	Not aplicable				Not applicable	Not applicable						Mbbs	No	No	Nil	Not Applicable
2019-03-25 09:27:02	20	Male	O-		No	No	No	Not Applicable	Not Applicable	Not Applicable	No	No	Not Applicable	7-8 Hours	Yes	Morning	Not Applicable	No	Not applicable	Nil	Nil	3-4 times a week	Not aplicable				Not applicable	Not applicable						MBBS	No	No	1-2 Cups	Not Applicable
2019-03-25 16:15:34	19	Female	O+		Yes	Yes	No	Both	Inner surface of the cheeks	Yes	Yes	No	Not Applicable	7-8 Hours	Yes	Morning, Night	No	No	Lemons, Oranges	Nil	1-2 Cups	Nil	Spicy food		Vitamin D deficiency		Not applicable	Gel, Tablets						Mbbs	No	Yes	1-2 Cups	Not Applicable
2019-03-25 16:17:07	21	Male	O+		Yes	Yes	Yes	Single Mouth Ulcers	Inside of the lips, Inner surface of the cheeks, Bottom of the tongue	No	No	Yes	Not Applicable	5-6 Hours	Yes	Morning	Not Applicable	Yes	Not applicable	1-2 Cups	1-2 Cups	1-2 times a week	Spicy food				Not applicable	Tablets						Mbbs	No	No	Nil	Not Applicable
2019-03-25 16:34:52	20	Female	O+		Yes	Yes	Yes	Single Mouth Ulcers	Inside of the lips, Inner surface of the cheeks	Not Applicable	No	Yes	Not Applicable	7-8 Hours	Yes	Morning	No	No	Pineapples	Nil	Nil	1-2 times a week	Spicy food				Not applicable	Gel						Mbbs	No	Yes	1-2 Cups	Orange Juice, Pineapple Juice
2019-03-25 21:58:20	21	Female	B+		Yes	Yes	No	Single Mouth Ulcers	Inside of the lips, Inner surface of the cheeks	No	No	No	Not Applicable	5-6 Hours	Yes	Morning	No	Yes	Not applicable	1-2 Cups	Nil	1-2 times a week	Not aplicable				Not applicable	Home remedies						MBBS	No	Yes	Nil	Not Applicable
2019-03-25 22:49:28	22	F	O+		No	No	No	Not Applicable	Not Applicable	No	No	No	Not Applicable	5-6 Hours	Yes	Morning, Night	No	No	Not applicable	1-2 Cups	Nil	1-2 times a week	Not aplicable		Anemia b12 def	Aerosol	Not applicable	Not applicable						MBBS	No	Yes	1-2 Cups	Not Applicable
2019-03-25 22:51:17	23	Female	B+		Yes	No	No	Single Mouth Ulcers	On the surface of the tongue, Inner surface of the cheeks	Yes	No	No	Not Applicable	7-8 Hours	Yes	Morning	No	Yes	Not applicable	1-2 Cups	Nil	Nil	Not aplicable		B12, D, Iron, calcium	Dust	Not applicable	Not applicable						MBBS	No	No	1-2 Cups	Not Applicable
2019-03-26 09:57:39	20	Male	B-		Yes	Yes	Yes	Single Mouth Ulcers	Inside of the lips, Inner surface of the cheeks	Yes	Yes	Yes	No	5-6 Hours	Yes	Morning, Night	Not Applicable	Yes	Pineapples	1-2 Cups	Nil	1-2 times a week	Not aplicable				Not applicable	Gel, Vitamin supplements						Mbbs	No	No	1-2 Cups	Not Applicable
2019-03-26 10:07:31	18	Female	A+		Yes	Yes	No	Single Mouth Ulcers	Inside of the lips, Inner surface of the cheeks	Yes	No	No	Not Applicable	less than 5 hours	No	Morning, Night	Yes	Yes	Not applicable	1-2 Cups	Nil	Nil	Not aplicable				Not applicable	Not applicable						BDS	No	Yes	1-2 Cups	Not Applicable
2019-03-26 10:08:28	18	Female	O+		Yes	Yes	No	Single Mouth Ulcers	Inner surface of the cheeks	No	No	No	Not Applicable	7-8 Hours	Yes	Morning	No	No	Not applicable	Nil	Nil	1-2 times a week	Not aplicable				Not applicable	Gel						Bds	No	Yes	1-2 Cups	Not Applicable
2019-03-26 10:09:47	19	Male	B+		Yes	No	No	Single Mouth Ulcers	Inside of the lips, Inner surface of the cheeks	No	No	No	Not Applicable	5-6 Hours	Yes	Morning	Not Applicable	No	Not applicable	1-2 Cups	Nil	3-4 times a week	Not aplicable				Not applicable	Gel						BBA	No	No	1-2 Cups	Not Applicable
2019-03-26 10:09:56	18	Male	B+		Yes	No	No	Both	Inside of the lips	Yes	No	No	Not Applicable	7-8 Hours	Yes	Morning	Not Applicable	No	Pineapples	Nil	Nil	1-2 times a week	Eggs				Not applicable	Not applicable						BDS	No	No	1-2 Cups	Not Applicable
2019-03-26 10:37:09	19	Female	AB+		Yes	Yes	No	Single Mouth Ulcers	Inner surface of the cheeks	No	No	No	Not Applicable	7-8 Hours	Yes	Morning, Night	No	No	Pineapples, Lemons, Oranges	Nil	Nil	Nil	Spicy food				Not applicable	Not applicable						MBBS	No	Yes	1-2 Cups	Not Applicable
2019-03-26 10:41:08	19	Female	B+		Yes	Yes	No	Single Mouth Ulcers	Inside of the lips	No	No	No	Not Applicable	7-8 Hours	Yes	Morning	No	No	Pineapples, Strawberries	Nil	Nil	1-2 times a week	Not aplicable			Allergic to pet fur	Not applicable	Home remedies						BDS 1st year	No	No	3-4 Cups	Pineapple Juice
2019-03-26 10:56:37	20	Male	B+		No	No	Yes	Not Applicable	Not Applicable	Not Applicable	No	No	Not Applicable	5-6 Hours	Yes	Morning	Not Applicable	No	Not applicable	Nil	Nil	1-2 times a week	Not aplicable				Not applicable	Not applicable						Bcom	No	No	1-2 Cups	Not Applicable
2019-03-26 11:12:32	20	Female	B+		Yes	Yes	Yes	Single Mouth Ulcers	On the surface of the tongue	Yes	Yes	No	No	More than 8 Hours	Yes	Morning, Evening	No	No	Not applicable	Nil	1-2 Cups	1-2 times a week	Not aplicable				Not applicable	Not applicable						Bds	No	No	1-2 Cups	Not Applicable	horlicks
2019-03-26 11:13:57	19	Female	B+		Yes	Yes	No	Single Mouth Ulcers	Inner surface of the cheeks	Yes	No	No	Not Applicable	5-6 Hours	Yes	Morning	No	Yes	Pineapples	3-4 Cups	Nil	1-2 times a week	Not aplicable			Dust allergy	Not applicable	Home remedies						MBBS	No	Yes	1-2 Cups	Coffee
2019-03-26 11:49:45	18	Female	B+		Yes	Yes	No	Single Mouth Ulcers	Inside of the lips, Inner surface of the cheeks	Yes	Yes	No	Not Applicable	5-6 Hours	Yes	Morning, Afternoon, Night	No	No	Bananas	1-2 Cups	1-2 Cups	Nil	Not aplicable				Not applicable	Gel	Popcorn					BDS First year	No	No	Nil	Not Applicable
2019-03-26 11:49:48	18	Female	O+		No	No	No	Single Mouth Ulcers	Inner surface of the cheeks	Not Applicable	No	No	Not Applicable	5-6 Hours	Yes	Morning	No	No	Not applicable	Nil	Nil	3-4 times a week	Not aplicable				Not applicable	Gel						BDS	No	No	1-2 Cups	Not Applicable
2019-03-26 11:55:34	19	Male	O+		No	Not Applicable	No	Not Applicable	Not Applicable	Not Applicable	No	No	Not Applicable	less than 5 hours	No	Morning, Night	Not Applicable	No	Not applicable	Nil	1-2 Cups	1-2 times a week	Not aplicable				Not applicable	Not applicable						BBA	No	Yes	1-2 Cups	Not Applicable
2019-03-26 11:58:00	19	Female	O+		Yes	Yes	No	Single Mouth Ulcers	Inside of the lips, Inner surface of the cheeks	No	No	No	Not Applicable	7-8 Hours	Yes	Morning	No	No	Not applicable	Nil	Nil	Nil	Cheese				Not applicable	Gel						Bds	No	Yes	Nil	Not Applicable
2019-03-26 11:59:30	18	Male	O+		No	No	No	Not Applicable	Not Applicable	No	No	No	Not Applicable	7-8 Hours	Yes	Morning	Not Applicable	No	Not applicable	Nil	Nil	Nil	Not aplicable				Not applicable	Not applicable						Bds	No	Yes	1-2 Cups	Not Applicable
2019-03-26 12:02:45	20	Female	B+		Yes	No	No	Not Applicable	Not Applicable	Yes	Yes	No	Not Applicable	7-8 Hours	Yes	Morning	Yes	No	Not applicable	1-2 Cups	Nil	Daily	Not aplicable		Vitamin D	Allergic Rhinitis	Not applicable	Not applicable						MBBS	No	Yes	Nil	Not Applicable
2019-03-26 12:29:48	18	Male	A+		No	No	No	Not Applicable	Not Applicable	Not Applicable	No	No	Not Applicable	5-6 Hours	Yes	Morning	Not Applicable	No	Not applicable	Nil	1-2 Cups	Nil	Not aplicable				Not applicable	Not applicable						Mbbs	No	Yes	1-2 Cups	Not Applicable
2019-03-26 12:49:58	18.8	Male	A+		Yes	No	Yes	Both	Inside of the lips, Inner surface of the cheeks	Yes	Yes	No	Not Applicable	5-6 Hours	Yes	Morning	Not Applicable	No	Not applicable	Nil	Nil	Nil	Not aplicable				Not applicable	Gel, Mouth wash, Not applicable					Used to have it before (more than 6 months ) and used the above marked options, but not applicable as of now.	MBBS	No	No	Nil	Not Applicable
2019-03-26 12:51:51	20	Female	O+		Yes	Yes	Yes	Single Mouth Ulcers	Inside of the lips, Inner surface of the cheeks	No	No	No	Not Applicable	7-8 Hours	No	Morning, Night	No	No	Not applicable	Nil	1-2 Cups	1-2 times a week	Spicy food		No		Not applicable	Gel, Home remedies						B. Pharm	No	Yes	Nil	Not Applicable
2019-03-26 12:52:56	18	Female	O+		No	No	No	Not Applicable	Not Applicable	No	No	No	Not Applicable	5-6 Hours	Yes	Morning	No	No	Not applicable	Nil	Nil	1-2 times a week	Not aplicable				Not applicable	Not applicable						1 year BDS	No	Yes	Nil	Not Applicable
2019-03-26 13:51:44	19	Male	O+		Yes	Yes	Yes	Single Mouth Ulcers	On the surface of the tongue, Inside of the lips, Inner surface of the cheeks, Bottom of the tongue	Yes	Yes	No	Not Applicable	5-6 Hours	Yes	Morning, Night	Not Applicable	Yes	Not applicable	1-2 Cups	Nil	1-2 times a week	Not aplicable				Not applicable	Gel, Vitamin supplements, Mouth wash, Home remedies						BDS	No	Yes	1-2 Cups	Not Applicable
2019-03-26 13:56:39	19	Male	O-		Yes	No	No	Single Mouth Ulcers	Inside of the lips	Not Applicable	No	No	Not Applicable	5-6 Hours	Yes	Morning	Not Applicable	No	Not applicable	Nil	1-2 Cups	Nil	Not aplicable				Not applicable	Not applicable						BA	No	Yes	1-2 Cups	Not Applicable
2019-03-26 13:59:12	20	Male	O+		Yes	Yes	No	Clusters	On the surface of the tongue, Roof of the mouth	No	Yes	Yes	Not Applicable	7-8 Hours	Yes	Morning, Night	Not Applicable	No	Lemons, Oranges	Nil	Nil	3-4 times a week	Not aplicable				Not applicable	Mouth wash						BBA	No	No	Nil	Orange Juice
2019-03-26 13:59:36	20	Male	O+		Yes	Yes	No	Clusters	On the surface of the tongue, Roof of the mouth	No	Yes	Yes	Not Applicable	7-8 Hours	Yes	Morning, Night	Not Applicable	No	Lemons, Oranges	Nil	Nil	3-4 times a week	Not aplicable				Not applicable	Mouth wash						BBA	No	No	Nil	Orange Juice
2019-03-26 14:01:30	18	Male	A+		No	No	Yes	Not Applicable	Not Applicable	Not Applicable	Yes	No	Not Applicable	7-8 Hours	Yes	Morning, Night	Not Applicable	No	Not applicable	3-4 Cups	1-2 Cups	1-2 times a week	Not aplicable				Not applicable	Not applicable						BA	No	No	Nil	Not Applicable
2019-03-26 14:03:45	21	Female	B-		Yes	Yes	Yes	Clusters	Inside of the lips, Roof of the mouth	Yes	No	No	Not Applicable	less than 5 hours	Yes	Morning	No	Yes	Pineapples	3-4 Cups	Nil	1-2 times a week	Spicy food				Not applicable	Not applicable						BBA	No	Yes	1-2 Cups	Pineapple Juice, Not Applicable
2019-03-26 14:33:18	21	Female	B+		Yes	No	No	Single Mouth Ulcers	Inner surface of the cheeks	Yes	Yes	No	Not Applicable	5-6 Hours	Yes	Morning	No	No	Not applicable	Nil	Nil	1-2 times a week	Spicy food			Allergy to cold food items	Not applicable	Gel						B. Sc	No	No	1-2 Cups	Not Applicable
2019-03-26 15:25:44	21	Male	O+		Yes	Yes	No	Single Mouth Ulcers	On the surface of the tongue, Inside of the lips, Inner surface of the cheeks, Bottom of the tongue	Yes	No	No	Not Applicable	7-8 Hours	Yes	Morning, Night	Not Applicable	Yes	Oranges, Not applicable	Nil	1-2 Cups	1-2 times a week	Spicy food				Not applicable	Tablets						MBBS	No	No	3-4 Cups	Not Applicable
2019-03-26 16:19:55	19	Female	B+		No	No	No	Not Applicable	Not Applicable	Not Applicable	No	No	Not Applicable	5-6 Hours	Yes	Morning, Night, After food, Before food	Not Applicable	No	Not applicable	Nil	Nil	Nil	Not aplicable				Not applicable	Not applicable						MBBS	No	No	Nil	Not Applicable
2019-03-26 16:57:34	19	Male	O+		No	No	Yes	Both	On the surface of the tongue, Inside of the lips	Yes	No	No	Not Applicable	less than 5 hours	Yes	Morning	Not Applicable	No	Pineapples, Oranges	Nil	1-2 Cups	1-2 times a week	Not aplicable		No	No	Not applicable	Gel						BBA	No	No	Nil	Not Applicable
2019-03-26 17:13:40	18	Female	B+		Yes	No	No	Single Mouth Ulcers	Inside of the lips	No	Yes	No	Not Applicable	7-8 Hours	Yes	Morning	No	No	Pineapples	1-2 Cups	1-2 Cups	Nil	Not aplicable			Hives (urticaria - borderline )	Not applicable	Gel, Home remedies						MBBS	No	No	1-2 Cups	Pineapple Juice
2019-03-26 17:56:43	19	Male	O+		Yes	Yes	No	Single Mouth Ulcers	Inside of the lips, Inner surface of the cheeks	Not Applicable	No	No	Not Applicable	5-6 Hours	Yes	Morning	Not Applicable	No	Not applicable	3-4 Cups	Nil	1-2 times a week	Chocolates, Almonds, Spicy food				Not applicable	Gel						Bcom	No	Yes	Nil	Coffee
2019-03-26 17:59:27	19	Female	B+		No	No	No	Not Applicable	Not Applicable	No	No	No	Not Applicable	5-6 Hours	No	Morning, Evening, Night	No	No	Not applicable	1-2 Cups	Nil	Nil	Not aplicable				Not applicable	Not applicable						BBA	No	No	1-2 Cups	Not Applicable
2019-03-26 18:03:39	19	Female	O+		Yes	No	Yes	Single Mouth Ulcers	Inside of the lips	Yes	No	No	Not Applicable	5-6 Hours	Yes	Morning, Night, After food	No	Yes	Not applicable	Nil	1-2 Cups	1-2 times a week	Not aplicable		Anemia	Dust	Not applicable	Home remedies						Bcom	No	Yes	1-2 Cups	Not Applicable
2019-03-26 18:09:52	20	Female	B+		No	No	No	Not Applicable	Not Applicable	Not Applicable	No	No	Not Applicable	More than 8 Hours	Yes	Morning, Night	No	No	Not applicable	Nil	Nil	Daily	Spicy food			Brinjal	Not applicable	Mouth wash, Not applicable						Bcom	No	No	Nil	Not Applicable
2019-03-26 18:17:30	19	Female	B+		Yes	Yes	No	Single Mouth Ulcers	Inside of the lips	No	No	No	Not Applicable	5-6 Hours	Yes	Morning, Night	No	No	Not applicable	1-2 Cups	Nil	Nil	Spicy food		No	No	Not applicable	Home remedies	None			None	No	Bcom	No	No	Nil	Coffee	None
2019-03-26 18:22:21	20	Female	O+		Yes	Yes	Yes	Clusters	On the surface of the tongue, Bottom of the tongue	No	No	No	Not Applicable	less than 5 hours	No	Morning, Night	No	Yes	Not applicable	1-2 Cups	Nil	Nil	Spicy food				Not applicable	Vitamin supplements						BSc	No	Yes	1-2 Cups	Coffee
2019-03-26 18:22:42	20	Male	B+		Yes	No	Yes	Single Mouth Ulcers	Inside of the lips, Inner surface of the cheeks	Yes	No	Yes	Not Applicable	5-6 Hours	Yes	Morning	Not Applicable	No	Pineapples, Bananas	Nil	Nil	3-4 times a week	Not aplicable			Dust	Not applicable	Not applicable						Bcom	No	Yes	Nil	Not Applicable
2019-03-26 18:27:53	19	Female	A-		Yes	No	No	Single Mouth Ulcers	Inside of the lips	No	Yes	No	No	5-6 Hours	No	Morning, Night	No	Yes	Not applicable	Nil	Nil	Nil	Not aplicable				Not applicable	Gel						MBBS	No	No	1-2 Cups	Not Applicable
2019-03-26 18:29:40	21	Male	B+		Yes	Yes	Yes	Both	Inner surface of the cheeks	No	Yes	No	Not Applicable	5-6 Hours	Yes	Morning	Not Applicable	Yes	Not applicable	1-2 Cups	Nil	Daily	Not aplicable				Not applicable	Gel						Mbbs	No	Yes	Nil	Not Applicable
2019-03-26 18:28:23	20	Female	A+		Yes	Yes	No	Both	On the surface of the tongue, Inside of the lips, Inner surface of the cheeks	No	No	No	Not Applicable	7-8 Hours	Yes	Morning	No	Yes	Not applicable	Nil	1-2 Cups	Nil	Chocolates		Yes	No	Not applicable	Gel					No	BBA	No	No	1-2 Cups	Not Applicable
2019-03-26 19:03:05	20	Female	A+		Yes	No	No	Single Mouth Ulcers	Inside of the lips	Not Applicable	No	No	Not Applicable	5-6 Hours	Yes	Morning, Evening, Night	No	No	Not applicable	1-2 Cups	1-2 Cups	1-2 times a week	Not aplicable				Not applicable	Gel, Mouth wash						Mbbs	No	No	1-2 Cups	Not Applicable
2019-03-26 19:08:34	20	Female	A+		Yes	Yes	No	Single Mouth Ulcers	Bottom of the tongue	No	No	No	Not Applicable	7-8 Hours	Yes	Morning	No	No	Not applicable	Nil	Nil	1-2 times a week	Not aplicable				Not applicable	Vitamin supplements						MBBS	No	No	1-2 Cups	Not Applicable
2019-03-26 19:26:34	19	Female	O-		Yes	No	Yes	Single Mouth Ulcers	Roof of the mouth	Yes	No	No	Not Applicable	7-8 Hours	No	Morning, Night	No	No	Not applicable	Nil	1-2 Cups	Nil	Not aplicable				Not applicable	Home remedies						BBA	No	No	1-2 Cups	Not Applicable
2019-03-26 19:28:51	23	Female	O+		Yes	No	Yes	Single Mouth Ulcers	Inner surface of the cheeks	Yes	No	No	Not Applicable	5-6 Hours	Yes	Morning	No	No	Not applicable	1-2 Cups	1-2 Cups	Nil	Not aplicable				Not applicable	Not applicable						M.Sc	No	Yes	Nil	Not Applicable
2019-03-26 19:37:53	20	Female	A+		Yes	No	No	Single Mouth Ulcers	Inside of the lips	Not Applicable	No	No	Not Applicable	5-6 Hours	Yes	Morning, Evening, Night	No	No	Not applicable	1-2 Cups	1-2 Cups	1-2 times a week	Not aplicable				Not applicable	Gel, Mouth wash						Mbbs	No	No	1-2 Cups	Not Applicable
2019-03-26 19:37:57	18	Female	A+		Yes	Yes	No	Both	On the surface of the tongue, Inside of the lips, Inner surface of the cheeks, Bottom of the tongue	Yes	No	No	Not Applicable	7-8 Hours	Yes	Morning, Night	Yes	No	Pineapples, Lemons	Nil	Nil	1-2 times a week	Spicy food			No	Not applicable	Gel, Tablets, Home remedies					No	Bsc	No	No	Nil	Not Applicable
2019-03-26 19:44:34	19	Male	O+		Yes	Yes	Yes	Single Mouth Ulcers	Inside of the lips	No	No	No	Not Applicable	5-6 Hours	Yes	Morning	Not Applicable	No	Not applicable	1-2 Cups	1-2 Cups	1-2 times a week	Not aplicable			Dust	Not applicable	Home remedies						PCaM	No	No	Nil	Not Applicable
2019-03-26 19:56:01	20	Female	A+		Yes	No	No	Single Mouth Ulcers	Inside of the lips, Inner surface of the cheeks	Yes	Yes	No	Not Applicable	7-8 Hours	Yes	Morning	No	Yes	Not applicable	1-2 Cups	Nil	Nil	Spicy food				Not applicable	Gel						MBBS	No	No	Nil	Not Applicable
2019-03-26 20:21:36	20	Female	O+		Yes	Yes	Yes	Single Mouth Ulcers	Inside of the lips, Inner surface of the cheeks	Yes	Yes	No	Not Applicable	5-6 Hours	Yes	Morning, Night	No	Yes	Pineapples	Nil	1-2 Cups	1-2 times a week	Spicy food				Not applicable	Gel, Vitamin supplements						Biotechnology	No	Yes	Nil	Pineapple Juice
2019-03-26 21:08:28	19	Female	AB+		Yes	Yes	Yes	Both	Inner surface of the cheeks	No	No	No	Not Applicable	7-8 Hours	Yes	Morning	No	Yes	Not applicable	Nil	1-2 Cups	1-2 times a week	Not aplicable				Not applicable	Gel, Mouth wash						BA	No	No	1-2 Cups	Not Applicable
2019-03-26 21:17:59	19	Male	A+		No	No	No	Not Applicable	Not Applicable	No	No	No	No	7-8 Hours	No	Morning, Night	Not Applicable	No	Not applicable	1-2 Cups	1-2 Cups	Nil	Not aplicable				Not applicable	Not applicable						BE	No	No	1-2 Cups	Not Applicable
2019-03-26 21:38:32	19	Female	A+		Yes	Yes	No	Single Mouth Ulcers	Inner surface of the cheeks	No	No	No	Not Applicable	7-8 Hours	Yes	Morning, Night, After food	No	No	Not applicable	Nil	1-2 Cups	Nil	Not aplicable				Not applicable	Gel						BDS	No	No	1-2 Cups	Not Applicable
2019-03-26 21:49:03	21	Male	B+		Yes	No	No	Single Mouth Ulcers	On the surface of the tongue, Inside of the lips	Yes	Yes	No	Not Applicable	5-6 Hours	Yes	Morning	Not Applicable	No	Not applicable	Nil	1-2 Cups	1-2 times a week	Not aplicable				Not applicable	Not applicable						Physiotherapy	No	No	Nil	Not Applicable
2019-03-26 21:58:49	19	Female	O+		Yes	No	No	Single Mouth Ulcers	Inside of the lips, Inner surface of the cheeks	Not Applicable	Yes	No	Not Applicable	5-6 Hours	Yes	Morning	No	No	Not applicable	1-2 Cups	Nil	1-2 times a week	Not aplicable				Not applicable	Gel						BDS	No	No	Nil	Not Applicable
2019-03-26 22:00:13	19	Female	A+		Yes	Yes	Yes	Single Mouth Ulcers	Inside of the lips, Inner surface of the cheeks	Yes	No	No	Not Applicable	5-6 Hours	Yes	Morning, Evening	No	No	Not applicable	Nil	Nil	1-2 times a week	Not aplicable			Dust allergy	Not applicable	Not applicable						Bca	No	No	1-2 Cups	Not Applicable
2019-03-26 23:25:04	21	Male	B+		No	Yes	No	Single Mouth Ulcers	On the surface of the tongue, Inside of the lips, Inner surface of the cheeks, Bottom of the tongue	Yes	No	No	Not Applicable	5-6 Hours	No	Morning	Not Applicable	No	Pineapples	Nil	1-2 Cups	Daily	Not aplicable			Dust	Not applicable	Not applicable						MBBS	No	Yes	1-2 Cups	Not Applicable
2019-03-26 23:59:55	19	Female	O+		Yes	Yes	Yes	Single Mouth Ulcers	Inner surface of the cheeks	Yes	No	No	Not Applicable	7-8 Hours	No	Morning	No	No	Not applicable	3-4 Cups	Nil	3-4 times a week	Not aplicable		Vitamin D		Not applicable	Gel						B.Sc	No	No	Nil	Not Applicable
2019-03-27 01:52:00	19	Male	A+		No	No	No	Not Applicable	Inner surface of the cheeks	Not Applicable	No	No	Not Applicable	5-6 Hours	Yes	Morning, Night	Not Applicable	No	Not applicable	1-2 Cups	1-2 Cups	3-4 times a week	Not aplicable		No	No	Not applicable	Not applicable				Ntng	No	Bvoc food processing and engineering	No	No	1-2 Cups	Coffee, Carbonated Drinks
2019-03-27 03:28:04	20	Male	B+		Yes	No	No	Single Mouth Ulcers	Inside of the lips, Inner surface of the cheeks	Yes	Yes	Yes	Not Applicable	5-6 Hours	No	Morning	Not Applicable	No	Not applicable	1-2 Cups	Nil	3-4 times a week	Not aplicable		No	No	Not applicable	Not applicable	None			None	No	BBA	No	No	Nil	Not Applicable	None
2019-03-27 11:04:07	19	Female	B+		No	No	No	Not Applicable	Not Applicable	Not Applicable	No	No	Not Applicable	7-8 Hours	Yes	Morning, Night	No	No	Not applicable	1-2 Cups	1-2 Cups	1-2 times a week	Not aplicable				Not applicable	Not applicable						AHS	No	No	Nil	Not Applicable
2019-03-27 11:05:45	20	Female	A+		No	No	No	Single Mouth Ulcers	Inside of the lips	No	No	No	No	5-6 Hours	Yes	Morning, Night	No	No	Not applicable	Nil	Nil	1-2 times a week	Not aplicable				Not applicable	Not applicable						AHS	No	Yes	1-2 Cups	Not Applicable
2019-03-27 11:07:21	19	Female	B+		Yes	Yes	Yes	Single Mouth Ulcers	Inside of the lips, Inner surface of the cheeks	Yes	Yes	No	Not Applicable	5-6 Hours	Yes	Morning	No	No	Pineapples	1-2 Cups	1-2 Cups	1-2 times a week	Spicy food			Dust allergy	Not applicable	Gel, Home remedies						Bachelors of Physiotherapy	No	Yes	1-2 Cups	Not Applicable
2019-03-27 11:08:21	19	Female	B+		Yes	No	No	Single Mouth Ulcers	Inside of the lips, Inner surface of the cheeks	Yes	No	No	Not Applicable	7-8 Hours	Yes	Morning, Night	No	No	Not applicable	Nil	1-2 Cups	Nil	Not aplicable				Not applicable	Not applicable						Bpt	No	No	1-2 Cups	Not Applicable
2019-03-27 11:15:29	19	Female	B+		No	No	No	Not Applicable	Not Applicable	No	No	No	Not Applicable	5-6 Hours	Yes	Morning	No	No	Not applicable	Nil	Nil	1-2 times a week	Not aplicable				Not applicable	Not applicable						BPT	No	Yes	Nil	Not Applicable
2019-03-27 11:15:41	20	female	B+		Yes	Yes	Yes	Single Mouth Ulcers	Inside of the lips, Inner surface of the cheeks	Yes	Yes	No	Not Applicable	5-6 Hours	Yes	Morning	No	No	Not applicable	Nil	1-2 Cups	Nil	Not aplicable		Iron		Not applicable	Vitamin supplements				Tamarind		BPT	No	Yes	Nil	Not Applicable
2019-03-27 11:15:41	20	Female	O+		No	No	No	Not Applicable	Not Applicable	Not Applicable	No	No	Not Applicable	7-8 Hours	Yes	Morning, Night	No	No	Not applicable	1-2 Cups	1-2 Cups	Nil	Not aplicable				Not applicable	Not applicable						AHS	No	No	3-4 Cups	Not Applicable
2019-03-27 12:08:35	20	Male	O+		Yes	No	Yes	Both	Inside of the lips, Inner surface of the cheeks	No	No	No	Not Applicable	5-6 Hours	Yes	Morning, Night	Not Applicable	No	Lemons	Nil	1-2 Cups	1-2 times a week	Not aplicable				Not applicable	Not applicable						BPT	No	No	1-2 Cups	Not Applicable
2019-03-27 14:06:30	19	Female	O-		Yes	Yes	Yes	Single Mouth Ulcers	Inside of the lips	Yes	No	Yes	Not Applicable	less than 5 hours	No	Morning, Night	No	Yes	Not applicable	1-2 Cups	Nil	1-2 times a week	Not aplicable				Not applicable	Gel						mbbs	No	Yes	Nil	Not Applicable
2019-03-27 14:18:44	21	Male	B+		No	No	Yes	Single Mouth Ulcers	Inside of the lips	Yes	No	No	Not Applicable	5-6 Hours	Yes	Morning	Not Applicable	Yes	Pineapples	Nil	Nil	Nil	Spicy food				Not applicable	Home remedies				Pineapple		Bpt	No	No	1-2 Cups	Not Applicable
2019-03-27 16:36:27	19	Female	B+		Yes	Yes	No	Single Mouth Ulcers	Inner surface of the cheeks	Yes	No	No	Not Applicable	5-6 Hours	Yes	Morning	No	Yes	Pineapples	1-2 Cups	Nil	1-2 times a week	Spicy food				Not applicable	Gel, Vitamin supplements, Home remedies						BDS	No	No	1-2 Cups	Pineapple Juice
2019-03-27 16:37:00	20	F	A+		Yes	No	No	Single Mouth Ulcers	On the surface of the tongue, Inside of the lips, Inner surface of the cheeks	Yes	Yes	No	Not Applicable	7-8 Hours	No	Morning, Night	No	No	Not applicable	Nil	Nil	Nil	Not aplicable				Not applicable	Gel						BDS	No	No	1-2 Cups	Not Applicable
2019-03-27 16:37:22	20	Female	B+		Yes	Yes	No	Not Applicable	Inner surface of the cheeks	Yes	No	No	Not Applicable	5-6 Hours	Yes	Morning, Night	No	Yes	Not applicable	Nil	Nil	Nil	Not aplicable		Multivitamin	Formalin, balsa of Peru	Not applicable	Gel						BDS	No	No	Nil	Not Applicable
2019-03-27 16:45:50	19	Female	O-		Yes	Yes	Yes	Both	On the surface of the tongue, Inside of the lips, Inner surface of the cheeks	Yes	Yes	Yes	Not Applicable	5-6 Hours	Yes	Morning	No	No	Pineapples	Nil	Nil	Nil	Not aplicable				Not applicable	Not applicable						MBBS	No	Yes	Nil	Not Applicable
2019-03-27 17:03:27	21	Female	A-		Yes	Yes	No	Both	Inside of the lips, Inner surface of the cheeks	No	No	No	Not Applicable	less than 5 hours	Yes	Morning	No	No	Not applicable	1-2 Cups	Nil	Nil	Not aplicable		Had vit D, B12		Not applicable	Not applicable						BDS	No	Yes	Nil	Not Applicable
2019-03-27 19:18:23	19	Female	B+		Yes	Yes	Yes	Single Mouth Ulcers	Inside of the lips, Inner surface of the cheeks	No	No	No	Not Applicable	7-8 Hours	Yes	Morning, Before food	Yes	Yes	Not applicable	Nil	Nil	Nil	Eggs		Vit D		Not applicable	Gel						BDS	No	Yes	Nil	Not Applicable
2019-03-27 20:21:41	20	Female	A-		Yes	No	No	Not Applicable	Not Applicable	No	Yes	No	Not Applicable	5-6 Hours	Yes	Morning, Night	No	No	Pineapples	Nil	Nil	Nil	Not aplicable				Not applicable	Tablets				Mango		BSc	No	Yes	1-2 Cups	Coffee
2019-03-27 22:47:23	19	male	AB+		Yes	Yes	Yes	Single Mouth Ulcers	Inner surface of the cheeks	Yes	No	No	Not Applicable	7-8 Hours	No	Morning, Before food	Not Applicable	No	Not applicable	1-2 Cups	Nil	Nil	Not aplicable			dust allergy, rhinitis	Crohn's Disease, Not applicable	Not applicable						bds	No	Yes	1-2 Cups	Not Applicable
2019-03-28 14:40:20	20	M	O+		No	No	No	Not Applicable	Not Applicable	Not Applicable	No	No	Not Applicable	7-8 Hours	No	Morning, Night	Not Applicable	No	Not applicable	Nil	Nil	1-2 times a week	Not aplicable				Not applicable	Not applicable						BA	No	Yes	Nil	Not Applicable
2019-03-28 15:51:30	19	Male	B+		Yes	Yes	No	Single Mouth Ulcers	Inside of the lips	Yes	Yes	No	Not Applicable	5-6 Hours	Yes	Morning	Not Applicable	No	Pineapples	Nil	1-2 Cups	1-2 times a week	Not aplicable				Not applicable	Home remedies						Mbbs	No	No	1-2 Cups	Not Applicable
2019-03-28 15:52:25	20	Female	O+		Yes	No	No	Single Mouth Ulcers	On the surface of the tongue, Inner surface of the cheeks, Roof of the mouth	Yes	No	No	Not Applicable	7-8 Hours	Yes	Morning	No	Yes	Pineapples	Nil	1-2 Cups	1-2 times a week	Not aplicable				Not applicable	Vitamin supplements, Mouth wash, Home remedies						MBBS	No	Yes	Nil	Not Applicable
2019-03-28 18:37:14	19	Female	O+		Yes	Yes	No	Single Mouth Ulcers	On the surface of the tongue, Inside of the lips	Not Applicable	No	No	Not Applicable	5-6 Hours	Yes	Morning	No	No	Not applicable	Nil	Nil	1-2 times a week	Not aplicable				Not applicable	Gel, Vitamin supplements						Biomedical Sciences	No	Yes	Nil	Not Applicable
2019-03-28 21:10:15	19	Female	B+		Yes	Yes	Yes	Single Mouth Ulcers	Inside of the lips, Inner surface of the cheeks	Yes	No	No	Not Applicable	5-6 Hours	Yes	Morning	No	No	Not applicable	Nil	Nil	1-2 times a week	Spicy food				Not applicable	Tablets						Mbbs	No	No	Nil	Not Applicable
2019-03-28 21:13:07	19	Female	B+		Yes	No	No	Single Mouth Ulcers	Inside of the lips	Yes	No	No	Not Applicable	5-6 Hours	Yes	Morning	No	No	Not applicable	1-2 Cups	Nil	Nil	Not aplicable				Not applicable	Home remedies, Not applicable						MBBS	No	Yes	Nil	Not Applicable
2019-03-28 21:24:05	18	Female	A+		Yes	No	Yes	Both	Inside of the lips, Inner surface of the cheeks	Yes	No	No	Not Applicable	7-8 Hours	Yes	Morning	No	No	Pineapples, Figs, Strawberries	1-2 Cups	Nil	Nil	Peanuts, Spicy food			Dust mite , dog dander	Not applicable	Gel	Groundnuts					Mbbs 1st year	No	Yes	1-2 Cups	Not Applicable
2019-03-28 21:26:20	23	Female	O+		Yes	No	Yes	Both	Inside of the lips	Not Applicable	No	No	Not Applicable	7-8 Hours	Yes	Morning	No	No	Not applicable	Nil	1-2 Cups	Nil	Spicy food		Vitamin B12, Vitamin D	Onion, garlic, orange	Not applicable	Vitamin supplements					Very nicely designed google form, with respect from Dr Alka Kumari, (elder sibling of Shalu Kumari, First year MBBS,KMC,Mangalore) Grant Govt medical college Mumbai & Sir JJ Group of hospitals. Very easy to fill the data.	MBBS	No	No	1-2 Cups	Not Applicable
2019-03-28 21:31:46	19	Female	O+		No	Not Applicable	No	Single Mouth Ulcers	On the surface of the tongue, Inside of the lips, Inner surface of the cheeks	Not Applicable	No	No	No	5-6 Hours	No	Morning	No	Yes	Apples, Not applicable	Nil	Nil	Nil	Not aplicable				Not applicable	Not applicable						MBBS	No	No	Nil	Not Applicable
2019-03-28 21:37:15	20	Male	O+		No	No	No	Not Applicable	Not Applicable	No	No	No	No	More than 8 Hours	Yes	Morning	No	No	Not applicable	1-2 Cups	1-2 Cups	1-2 times a week	Not aplicable				Not applicable	Not applicable						Mbbs	No	No	1-2 Cups	Not Applicable
2019-03-28 21:37:22	19	Male	A+		Yes	No	No	Single Mouth Ulcers	Inside of the lips	Not Applicable	No	No	Not Applicable	More than 8 Hours	Yes	Morning, Evening	Not Applicable	No	Not applicable	3-4 Cups	Nil	1-2 times a week	Not aplicable				Not applicable	Not applicable						Mbbs	No	No	Nil	Not Applicable
2019-03-28 21:40:52	19	Male	B+		Yes	No	Yes	Single Mouth Ulcers	On the surface of the tongue	No	No	No	Not Applicable	5-6 Hours	Yes	Morning	Not Applicable	No	Not applicable	Nil	1-2 Cups	Nil	Not aplicable				Not applicable	Home remedies						Mbbs	No	No	1-2 Cups	Not Applicable
2019-03-28 21:46:17	20	f	O+		Yes	Yes	Yes	Single Mouth Ulcers	Inside of the lips, Inner surface of the cheeks	Not Applicable	No	No	Not Applicable	5-6 Hours	Yes	Morning	No	No	Not applicable	1-2 Cups	Nil	1-2 times a week	Not aplicable				Not applicable	Gel						mbbs	No	No	1-2 Cups	Not Applicable
2019-03-28 21:57:12	19	female	AB+		No	No	No	Not Applicable	Not Applicable	Not Applicable	Yes	Yes	No	More than 8 Hours	Yes	Morning, Night, After food	No	No	Not applicable	Nil	1-2 Cups	3-4 times a week	Not aplicable				Not applicable	Not applicable				_		finance	No	No	1-2 Cups	Not Applicable
2019-03-28 22:27:47	19	Male	B+		Yes	Yes	No	Single Mouth Ulcers	Inside of the lips, Inner surface of the cheeks, Bottom of the tongue	No	No	No	Not Applicable	5-6 Hours	Yes	Morning	Not Applicable	Yes	Not applicable	Nil	Nil	1-2 times a week	Spicy food			Dermatographia	Not applicable	Tablets, Home remedies						MBBS	No	No	1-2 Cups	Coffee, Tea, Carbonated Drinks
2019-03-28 22:36:07	19	Male	A+		Yes	No	No	Single Mouth Ulcers	Inside of the lips	No	No	No	Not Applicable	7-8 Hours	Yes	Morning	Not Applicable	No	Not applicable	Nil	1-2 Cups	1-2 times a week	Not aplicable				Not applicable	Home remedies	Tablets (sometimes)					Btech	No	Yes	Nil	Not Applicable
2019-03-28 22:42:30	21	Male	AB+		Yes	Yes	No	Single Mouth Ulcers	Inside of the lips, Inner surface of the cheeks, Bottom of the tongue	No	Yes	No	Not Applicable	5-6 Hours	No	Morning	Not Applicable	No	Not applicable	Nil	3-4 Cups	1-2 times a week	Spicy food		No	No	Not applicable	Home remedies	When I eat more spicy food like pickles& drink less water this thing happens				Go Ayurvedic medicine.	B E Mechanical Engineering	No	No	Nil	Tea
2019-03-28 22:46:46	20	Male	A-		Yes	Yes	Yes	Clusters	On the surface of the tongue, Inside of the lips	Yes	Yes	Yes	Yes	less than 5 hours	Yes	Morning, Before food	Not Applicable	Yes	Pineapples, Apples, Lemons, Oranges	1-2 Cups	Nil	3-4 times a week	Spicy food		Vitamin D	Allergic rhinitis	Not applicable	Vitamin supplements						AHS	No	Yes	1-2 Cups	Orange Juice, Pineapple Juice
2019-03-28 22:57:04	20	Female	O+		No	No	No	Single Mouth Ulcers	On the surface of the tongue, Inside of the lips	Yes	Yes	No	Not Applicable	7-8 Hours	Yes	Night	No	No	Not applicable	Nil	Nil	Nil	Not aplicable				Not applicable	Gel, Vitamin supplements						Mbbs	No	Yes	1-2 Cups	Not Applicable
2019-03-28 23:07:25	18	Female	AB+		Yes	No	Yes	Single Mouth Ulcers	Inside of the lips, Inner surface of the cheeks, Not Applicable	Yes	No	No	Not Applicable	7-8 Hours	No	Morning	No	No	Not applicable	1-2 Cups	Nil	Nil	Not aplicable				Not applicable	Not applicable						Bpt	No	Yes	1-2 Cups	Not Applicable
2019-03-28 23:09:00	18	Male	O+		Yes	Yes	Yes	Single Mouth Ulcers	On the surface of the tongue, Inside of the lips, Inner surface of the cheeks, Bottom of the tongue, Not Applicable	No	No	No	Not Applicable	7-8 Hours	Yes	Morning, Night	Not Applicable	No	Not applicable	Nil	Nil	1-2 times a week	Not aplicable			Allergic Rhinitis	Not applicable	Not applicable	Excessive chicken					BPT	No	No	1-2 Cups	Not Applicable
2019-03-28 23:09:08	18	Female	B+		Yes	Yes	No	Single Mouth Ulcers	Inside of the lips, Inner surface of the cheeks	Yes	No	No	Not Applicable	5-6 Hours	Yes	Morning	No	No	Not applicable	Nil	1-2 Cups	Nil	Spicy food		Iron deficiency		Not applicable	Home remedies						B.P.T	No	No	1-2 Cups	Not Applicable
2019-03-28 23:10:23	20	Female	B+		Yes	Yes	No	Both	On the surface of the tongue, Inside of the lips, Inner surface of the cheeks	Yes	No	Yes	No	5-6 Hours	Yes	Morning	No	No	Not applicable	1-2 Cups	Nil	3-4 times a week	Not aplicable				Not applicable	Home remedies						Dental	No	Yes	1-2 Cups	Not Applicable
2019-03-28 23:12:34	18	Female	O+		Yes	No	No	Single Mouth Ulcers	Inside of the lips, Inner surface of the cheeks	No	No	No	No	7-8 Hours	No	Morning, Evening	Not Applicable	Yes	Not applicable	Nil	Nil	1-2 times a week	Not aplicable				Not applicable	Gel						Bpt	No	Yes	Nil	Not Applicable
2019-03-28 23:14:42	18	Female	A+		Yes	Yes	No	Both	Inside of the lips, Inner surface of the cheeks	Yes	Yes	No	Not Applicable	7-8 Hours	Yes	Morning, Night	No	Yes	Not applicable	Nil	1-2 Cups	Nil	Not aplicable		B12		Not applicable	Gel, Home remedies						Bpt	No	Yes	Nil	Not Applicable
2019-03-28 23:21:20	19	Female	B+		Yes	Yes	No	Single Mouth Ulcers	On the surface of the tongue, Inside of the lips, Inner surface of the cheeks, Bottom of the tongue	No	Yes	No	No	5-6 Hours	No	Morning, Night	Yes	No	Not applicable	1-2 Cups	1-2 Cups	3-4 times a week	Not aplicable				Not applicable	Mouth wash						Mbbs	No	Yes	Nil	Not Applicable
2019-03-28 23:55:55	18	Female	O+		Yes	Yes	No	Single Mouth Ulcers	Inside of the lips, Inner surface of the cheeks	Yes	Yes	No	Not Applicable	7-8 Hours	Yes	Morning, Night	No	No	Not applicable	Nil	1-2 Cups	1-2 times a week	Spicy food				Not applicable	Gel, Home remedies						Physiotherapy	No	Yes	1-2 Cups	Pineapple Juice
2019-03-28 23:55:09	20	Female	O+		No	No	No	Not Applicable	Not Applicable	Not Applicable	No	No	Not Applicable	7-8 Hours	Yes	Morning, Night	No	No	Not applicable	Nil	1-2 Cups	1-2 times a week	Not aplicable				Not applicable	Not applicable						Bba	No	No	1-2 Cups	Not Applicable
2019-03-29 01:02:34	18	F	O+		Yes	Yes	No	Single Mouth Ulcers	Inside of the lips, Inner surface of the cheeks	Yes	No	No	No	5-6 Hours	Yes	Morning, Night	No	No	Figs	1-2 Cups	1-2 Cups	1-2 times a week	Not aplicable				Not applicable	Not applicable						Mbbs	No	No	1-2 Cups	Not Applicable
2019-03-29 01:03:41	19	F	O+		Yes	Yes	No	Single Mouth Ulcers	Inside of the lips, Inner surface of the cheeks	Yes	No	No	Not Applicable	7-8 Hours	No	Morning, Night	No	Yes	Not applicable	Nil	1-2 Cups	Nil	Spicy food				Not applicable	Gel				Guava	Orajel	AHS	No	No	1-2 Cups	Coffee
2019-03-29 06:49:36	18	Female	O+		Yes	No	Yes	Single Mouth Ulcers	Inside of the lips, Inner surface of the cheeks	Yes	Yes	No	Not Applicable	5-6 Hours	Yes	Morning	No	No	Not applicable	Nil	Nil	1-2 times a week	Spicy food				Not applicable	Home remedies						BPT	No	Yes	3-4 Cups	Carbonated Drinks
2019-03-29 08:44:10	18	Male	O+		Yes	Yes	No	Both	Inside of the lips	Not Applicable	No	No	Not Applicable	7-8 Hours	No	Morning	Not Applicable	Yes	Lemons, Oranges	1-2 Cups	Nil	1-2 times a week	Not aplicable				Not applicable	Not applicable						MBBS	No	No	Nil	Not Applicable
2019-03-29 10:29:23	20	Female	O+		No	Not Applicable	Yes	Not Applicable	Not Applicable	Yes	Yes	No	Not Applicable	7-8 Hours	Yes	Morning	No	No	Pineapples, Not applicable	Nil	Nil	Nil	Not aplicable				Not applicable	Gel						BBA	No	Yes	1-2 Cups	Not Applicable
2019-03-29 11:48:11	22	Male	B+		Yes	Yes	Yes	Single Mouth Ulcers	Inside of the lips, Inner surface of the cheeks	Yes	No	No	Not Applicable	7-8 Hours	Yes	Morning	Not Applicable	No	Not applicable	Nil	Nil	Nil	Not aplicable				Not applicable	Mouth wash						Mbbs	No	No	Nil	Not Applicable
2019-03-29 13:23:56	19	Female	B+		Yes	No	No	Single Mouth Ulcers	Inside of the lips, Inner surface of the cheeks	No	Yes	No	Not Applicable	less than 5 hours	Yes	Morning	No	No	Not applicable	Nil	Nil	1-2 times a week	Not aplicable				Not applicable	Home remedies						MBBS	No	No	1-2 Cups	Not Applicable
2019-03-29 13:29:19	19	Female	O+		Yes	Yes	No	Single Mouth Ulcers	On the surface of the tongue, Inside of the lips	No	Yes	No	Not Applicable	7-8 Hours	No	Morning, Night	No	No	Not applicable	1-2 Cups	Nil	3-4 times a week	Not aplicable				Not applicable	Gel						Mbbs	No	No	Nil	Not Applicable
2019-03-29 14:57:01	20	Female	A+		Yes	Yes	Yes	Single Mouth Ulcers	Inside of the lips, Inner surface of the cheeks	Yes	Yes	No	Not Applicable	5-6 Hours	Yes	Morning, Night, After food	No	Yes	Not applicable	Nil	1-2 Cups	Nil	Spicy food		Calcium Vitamin D Iron	Dust	Not applicable	Gel						MBBS	No	Yes	Nil	Not Applicable
2019-03-29 18:35:17	19	Female	O+		No	No	No	Single Mouth Ulcers	Inside of the lips	No	No	No	No	7-8 Hours	Yes	Morning	No	No	Not applicable	1-2 Cups	1-2 Cups	1-2 times a week	Spicy food				Not applicable	Not applicable						Occupational Therapy	No	Yes	1-2 Cups	Not Applicable
2019-03-29 18:47:49	20	MALe	O+		No	No	No	Single Mouth Ulcers	Inside of the lips, Bottom of the tongue	Yes	No	No	Not Applicable	7-8 Hours	Yes	Morning	Not Applicable	No	Not applicable	1-2 Cups	3-4 Cups	1-2 times a week	Cheese				Not applicable	Tablets						Bachelor of Occupational therapy	No	No	1-2 Cups	Not Applicable
2019-03-30 00:39:13	23	Female	O+		Yes	Yes	Yes	Clusters	Inside of the lips	Yes	Yes	No	Not Applicable	5-6 Hours	Yes	Morning	No	No	Not applicable	Nil	1-2 Cups	Nil	Not aplicable		Vitamin def	No	Not applicable	Gel, Vitamin supplements						Mbbs	No	No	Nil	Not Applicable
2019-03-30 10:10:46	18	Female	B+		Yes	Yes	Yes	Single Mouth Ulcers	Inside of the lips, Inner surface of the cheeks	Not Applicable	No	No	Not Applicable	5-6 Hours	Yes	Morning, Night	Not Applicable	Yes	Not applicable	1-2 Cups	Nil	Nil	Not aplicable				Not applicable	Not applicable						MBBS	No	Yes	Nil	Not Applicable
2019-03-30 12:53:06	22	Female	A+		Yes	Yes	No	Single Mouth Ulcers	On the surface of the tongue	Not Applicable	No	No	Not Applicable	7-8 Hours	Yes	Morning, Night	No	Yes	Pineapples	Nil	Nil	1-2 times a week	Chocolates, Spicy food				Not applicable	Gel, Vitamin supplements						Mbbs	No	Yes	1-2 Cups	Not Applicable
2019-03-30 14:49:33	21	Female	A+		Yes	Yes	No	Single Mouth Ulcers	Inside of the lips, Inner surface of the cheeks	Yes	No	No	Not Applicable	7-8 Hours	No	Morning, Night	No	No	Not applicable	Nil	3-4 Cups	1-2 times a week	Not aplicable				Not applicable	Not applicable						BDS	No	No	1-2 Cups	Not Applicable
2019-03-30 21:23:45	19	M	O+		Yes	Yes	Yes	Both	On the surface of the tongue, Inside of the lips, Inner surface of the cheeks, Bottom of the tongue	Yes	No	No	Not Applicable	5-6 Hours	Yes	Morning	Not Applicable	Yes	Pineapples	Nil	Nil	1-2 times a week	Spicy food				Not applicable	Not applicable						MBBS	No	Yes	Nil	Pineapple Juice
2019-03-31 11:04:20	20	Male	B+		Yes	Yes	Yes	Both	On the surface of the tongue, Inside of the lips, Inner surface of the cheeks	Yes	Yes	Yes	Yes	less than 5 hours	Yes	Morning, Evening, Night	Not Applicable	Yes	Pineapples, Lemons, Oranges	1-2 Cups	Nil	3-4 times a week	Spicy food		Vitamin D	Allergic rhinitis	Not applicable	Gel, Mouth wash						MBBS	No	Yes	Nil	Coffee, Orange Juice, Pineapple Juice
2019-03-31 11:07:16	21	Male	A-		Yes	Yes	No	Single Mouth Ulcers	Inside of the lips	Yes	Yes	Yes	Yes	7-8 Hours	Yes	Morning	Not Applicable	Yes	Pineapples, Strawberries	1-2 Cups	Nil	3-4 times a week	Eggs, Spicy food				Reactive arthritis	Gel						BDS	No	Yes	Nil	Coffee, Carbonated Drinks, Orange Juice, Pineapple Juice
2019-03-31 11:18:44	20	Female	A+		Yes	Yes	No	Clusters	Inside of the lips	Yes	Yes	Yes	Yes	5-6 Hours	Yes	Morning, Afternoon, Night	Yes	Yes	Pineapples, Lemons, Oranges, Bananas	1-2 Cups	1-2 Cups	3-4 times a week	Spicy food		VITAMIN		Not applicable	Gel, Tablets, Vitamin supplements, Mouth wash						AHS	Yes	Yes	Nil	Tea, Orange Juice, Pineapple Juice
2019-04-02 15:12:58	26	Male	A+		Yes	Yes	Yes	Both	Inside of the lips, Inner surface of the cheeks	Yes	No	Yes	No	7-8 Hours	Yes	Morning, Night	Not Applicable	No	Not applicable	1-2 Cups	Nil	1-2 times a week	Not aplicable		No	No	Not applicable	Vitamin supplements	None that I am aware of			None that I am aware of	None	Working	No	No	Nil	Not Applicable	None that I am aware of
2019-04-02 16:00:40	27	Male	O+		Yes	No	No	Single Mouth Ulcers	Inside of the lips	No	No	No	Not Applicable	5-6 Hours	Yes	Morning, Evening	Not Applicable	No	Not applicable	1-2 Cups	Nil	Daily	Not aplicable				Not applicable	Home remedies						Photography	No	No	Nil	Not Applicable
2019-04-05 10:08:35	21	Female	O+		No	Yes	No	Single Mouth Ulcers	Inside of the lips	No	No	No	No	5-6 Hours	No	Morning	No	No	Not applicable	1-2 Cups	1-2 Cups	Nil	Not aplicable				Not applicable	Not applicable				None		BCA	No	Yes	Nil	Not Applicable
2019-04-05 10:08:37	21	Female	B+		Yes	No	Yes	Single Mouth Ulcers	Inside of the lips	No	No	No	No	5-6 Hours	No	Morning, Night	No	No	Not applicable	Nil	1-2 Cups	Nil	Not aplicable				Not applicable	Not applicable						BCA	No	No	1-2 Cups	Not Applicable
2019-04-05 10:24:42	17	Female	B+		No	No	No	Not Applicable	Not Applicable	Not Applicable	No	No	Not Applicable	7-8 Hours	Yes	Morning	Not Applicable	No	Not applicable	Nil	Nil	Daily	Not aplicable		No	No	Not applicable	Not applicable				Mango	Ha	Bba	No	No	Nil	Not Applicable	Nothing
2019-04-05 10:25:24	18	Female	B+		No	No	No	Not Applicable	Inside of the lips	Not Applicable	No	No	Not Applicable	More than 8 Hours	Yes	Morning, Night	Not Applicable	No	Bananas	Nil	Nil	Daily	Not aplicable				Not applicable	Not applicable				Kivi		Bba	No	No	Nil	Not Applicable
2019-04-05 10:35:51	18	Female	O+		Yes	Yes	No	Single Mouth Ulcers	Inner surface of the cheeks	Yes	Yes	No	Not Applicable	7-8 Hours	Yes	Morning	No	No	Not applicable	Nil	1-2 Cups	1-2 times a week	Not aplicable				Not applicable	Not applicable						Bba	No	No	Nil	Not Applicable
2019-04-05 10:37:26	18	Female	O+		Yes	Yes	Yes	Single Mouth Ulcers	On the surface of the tongue, Inside of the lips, Inner surface of the cheeks	No	No	No	Not Applicable	More than 8 Hours	Yes	Morning, Night	Yes	No	Not applicable	Nil	Nil	1-2 times a week	Eggs, Spicy food				Not applicable	Not applicable						BBA	No	No	Nil	Not Applicable
2019-04-05 10:40:13	19	Male	B+		Yes	Yes	No	Single Mouth Ulcers	Inside of the lips, Inner surface of the cheeks	Not Applicable	Yes	No	No	7-8 Hours	Yes	Morning, Night, After food	Not Applicable	No	Pineapples, Lemons	1-2 Cups	Nil	Daily	Spicy food		Nil	Dust	Not applicable	Gel				Kiwi		Bba	No	No	1-2 Cups	Not Applicable
2019-04-05 10:40:31	19	Male	B+		Yes	Yes	Yes	Clusters	On the surface of the tongue, Inner surface of the cheeks	Yes	No	No	Yes	5-6 Hours	Yes	Morning	Not Applicable	No	Not applicable	Nil	1-2 Cups	3-4 times a week	Not aplicable				Not applicable	Not applicable						BBA	No	No	1-2 Cups	Not Applicable
2019-04-05 10:40:37	18	Female	O+		Yes	Yes	Yes	Single Mouth Ulcers	On the surface of the tongue, Inside of the lips	Yes	No	No	Not Applicable	7-8 Hours	Yes	Morning	No	No	Not applicable	1-2 Cups	Nil	1-2 times a week	Not aplicable				Not applicable	Not applicable						Bba	No	No	Nil	Not Applicable
2019-04-05 10:41:20	19	Female	B+		No	No	No	Single Mouth Ulcers	Inner surface of the cheeks	Yes	No	No	Not Applicable	7-8 Hours	Yes	Morning, Night	No	No	Not applicable	Nil	Nil	1-2 times a week	Not aplicable			Dust allergy	Not applicable	Home remedies					No	Bba	No	No	1-2 Cups	Not Applicable
2019-04-05 10:41:21	18	Female	O+		No	Not Applicable	Yes	Not Applicable	Not Applicable	Not Applicable	No	No	Not Applicable	5-6 Hours	Yes	Morning, Night	No	No	Not applicable	Nil	Nil	1-2 times a week	Not aplicable				Not applicable	Not applicable						BBA	No	No	3-4 Cups	Not Applicable
2019-04-05 10:42:01	18	Female	A+		Yes	No	No	Single Mouth Ulcers	Inside of the lips	No	No	No	Not Applicable	7-8 Hours	No	Morning	No	No	Not applicable	Nil	Nil	1-2 times a week	Not aplicable				Not applicable	Home remedies						Bba	No	No	Nil	Not Applicable
2019-04-05 10:42:23	19	Male	O+		Yes	Yes	Yes	Single Mouth Ulcers	Inside of the lips	Yes	No	Yes	No	7-8 Hours	No	Morning, Before food	Not Applicable	No	Not applicable	Nil	Nil	Daily	Not aplicable		No	No	Not applicable	Home remedies	None			None	No	BBA	No	No	1-2 Cups	Not Applicable	None
2019-04-05 10:43:34	19	Female	AB+		No	No	No	Not Applicable	Not Applicable	Not Applicable	Yes	No	Not Applicable	5-6 Hours	Yes	Morning, Night	No	No	Not applicable	Nil	Nil	Nil	Not aplicable				Not applicable	Not applicable						BBA	No	Yes	1-2 Cups	Not Applicable
2019-04-05 10:44:12	22	Male	A+		Yes	No	Yes	Single Mouth Ulcers	Inside of the lips	Yes	No	No	Not Applicable	7-8 Hours	Yes	Morning	Not Applicable	No	Not applicable	Nil	1-2 Cups	Daily	Spicy food				Not applicable	Not applicable						BBA	No	Yes	1-2 Cups	Carbonated Drinks
2019-04-05 10:44:45	18	Male	O+		No	No	No	Not Applicable	Not Applicable	Yes	No	No	No	5-6 Hours	No	Morning	No	No	Not applicable	1-2 Cups	1-2 Cups	Nil	Not aplicable				Not applicable	Not applicable						Bba	No	No	Nil	Not Applicable
2019-04-05 10:44:48	21	Female	AB+		Yes	No	No	Single Mouth Ulcers	Inside of the lips	Yes	No	Yes	No	More than 8 Hours	Yes	Night	No	No	Pineapples	Nil	1-2 Cups	3-4 times a week	Spicy food		No	No	Not applicable	Vitamin supplements					No	Bba	No	No	1-2 Cups	Coffee
2019-04-05 10:45:01	19	Female	O+		Yes	Yes	No	Single Mouth Ulcers	On the surface of the tongue, Inside of the lips, Inner surface of the cheeks, Not Applicable	Not Applicable	No	No	Not Applicable	7-8 Hours	Yes	Morning	Not Applicable	No	Not applicable	Nil	1-2 Cups	Daily	Chocolates			Dust allergy	Not applicable	Vitamin supplements						BBA	No	Yes	3-4 Cups	Coffee
2019-04-05 10:45:07	20	Female	B+		No	No	No	Single Mouth Ulcers	On the surface of the tongue, Inside of the lips, Inner surface of the cheeks, Bottom of the tongue, Not Applicable	No	No	Yes	No	7-8 Hours	Yes	Morning, After food	No	No	Apples, Oranges, Strawberries	1-2 Cups	More than 5 cups	Daily	Chocolates				Not applicable	Not applicable						Bba	No	Yes	More than 5 cups	Not Applicable
2019-04-05 10:45:11	19	Male	A+		Yes	Yes	No	Both	Not Applicable	Yes	No	No	Yes	7-8 Hours	Yes	Morning	Not Applicable	No	Pineapples	1-2 Cups	1-2 Cups	Daily	Not aplicable			Dust allergy	Not applicable	Not applicable						Bba	No	No	Nil	Coffee
2019-04-05 10:45:15	20	Male	O+		Yes	Yes	No	Single Mouth Ulcers	Inside of the lips	Yes	No	Yes	Not Applicable	5-6 Hours	Yes	Morning, Night	Not Applicable	No	Not applicable	Nil	Nil	1-2 times a week	Not aplicable				Not applicable	Not applicable						BBA	No	Yes	1-2 Cups	Not Applicable
2019-04-05 10:45:43	20	Female	AB+		Yes	Yes	No	Single Mouth Ulcers	On the surface of the tongue, Inside of the lips, Inner surface of the cheeks	Yes	Yes	Yes	No	5-6 Hours	Yes	Morning, Night	No	Yes	Not applicable	3-4 Cups	Nil	Daily	Spicy food			Allergy to Cocoa	Not applicable	Gel					No	Bba	No	No	Nil	Not Applicable
2019-04-05 10:45:50	20	Female	A+		No	No	No	Not Applicable	Not Applicable	No	No	No	No	7-8 Hours	Yes	Morning, Night	No	No	Not applicable	Nil	1-2 Cups	Nil	Not aplicable				Not applicable	Not applicable						Bbba	No	No	Nil	Not Applicable
2019-04-05 10:45:54	18	Female	B+		No	No	No	Single Mouth Ulcers	Inside of the lips	No	No	No	Not Applicable	7-8 Hours	No	Morning	No	No	Not applicable	Nil	1-2 Cups	Nil	Not aplicable				Not applicable	Not applicable						BBA	No	No	1-2 Cups	Not Applicable
2019-04-05 10:46:34	19	male	A+		Yes	Yes	Yes	Single Mouth Ulcers	Inside of the lips, Inner surface of the cheeks	Yes	No	No	Not Applicable	More than 8 Hours	Yes	Night	Not Applicable	No	Lemons, Oranges	Nil	Nil	Daily	Not aplicable				Not applicable	Gel					Simile	BBA	No	No	Nil	Pineapple Juice
2019-04-05 10:47:06	20	Male	B+		Yes	Yes	Yes	Single Mouth Ulcers	Inside of the lips	Not Applicable	No	No	No	5-6 Hours	Yes	Morning	Not Applicable	No	Not applicable	Nil	1-2 Cups	1-2 times a week	Not aplicable				Not applicable	Not applicable						BBA	No	No	Nil	Not Applicable
2019-04-05 10:48:02	18	Female	O+		Yes	Yes	No	Single Mouth Ulcers	Inside of the lips, Bottom of the tongue	Yes	Yes	No	No	More than 8 Hours	No	Morning, Night	No	No	Not applicable	Nil	1-2 Cups	1-2 times a week	Not aplicable				Not applicable	Gel					Tess	BBA	No	No	Nil	Not Applicable
2019-04-05 10:48:16	19	female	AB+		No	No	Yes	Single Mouth Ulcers	Inner surface of the cheeks	No	No	No	Not Applicable	7-8 Hours	Yes	Morning	No	No	Not applicable	Nil	Nil	1-2 times a week	Not aplicable				Not applicable	Gel						BBA	No	No	Nil	Not Applicable
2019-04-05 10:48:17	20	Female	A+		No	No	No	Single Mouth Ulcers	Inside of the lips	No	Yes	No	Not Applicable	7-8 Hours	No	Morning	Not Applicable	No	Not applicable	1-2 Cups	1-2 Cups	Nil	Not aplicable				Not applicable	Not applicable						BBA	No	No	Nil	Not Applicable
2019-04-05 10:49:11	21	Female	O+		Yes	No	No	Single Mouth Ulcers	On the surface of the tongue	No	No	No	Not Applicable	7-8 Hours	Yes	Morning, Night	No	No	Not applicable	Nil	Nil	1-2 times a week	Not aplicable		Calcium	Dust allergy	Not applicable	Home remedies						Bba	No	No	Nil	Not Applicable
2019-04-05 10:49:37	20	Female	B+		Yes	Yes	No	Single Mouth Ulcers	On the surface of the tongue, Inside of the lips, Inner surface of the cheeks	Not Applicable	No	No	Not Applicable	5-6 Hours	No	Morning, After food	Not Applicable	No	Lemons	Nil	Nil	Nil	Spicy food		No	No	Not applicable	Gel	Pickle			No	No	BBA	No	No	1-2 Cups	Not Applicable	No
2019-04-05 10:49:41	20	female	O+		Yes	No	No	Single Mouth Ulcers	Inside of the lips	No	No	No	Not Applicable	7-8 Hours	Yes	Morning, Night	No	No	Not applicable	Nil	Nil	Nil	Not aplicable				Not applicable	Not applicable						bba	No	Yes	1-2 Cups	Not Applicable
2019-04-05 10:51:11	21	Male	B+		No	No	No	Not Applicable	Not Applicable	Yes	Yes	No	Not Applicable	7-8 Hours	Yes	Night	Yes	No	Not applicable	1-2 Cups	1-2 Cups	Nil	Spicy food				Not applicable	Not applicable						BBA	No	No	1-2 Cups	Not Applicable
2019-04-05 10:51:19	21	Female	B+		No	Yes	Yes	Not Applicable	On the surface of the tongue	No	Yes	No	Not Applicable	5-6 Hours	No	Morning, Night	Not Applicable	No	Bananas	Nil	1-2 Cups	Nil	Not aplicable				Not applicable	Gel						BBA	No	Yes	Nil	Not Applicable
2019-04-05 10:51:36	21	Male	A+		No	No	No	Single Mouth Ulcers	Bottom of the tongue	No	No	No	No	7-8 Hours	Yes	Morning, Night	No	No	Not applicable	1-2 Cups	1-2 Cups	Nil	Not aplicable				Coeliac disease, Reactive arthritis	Home remedies						Bbm	No	No	3-4 Cups	Not Applicable
2019-04-05 10:51:47	20	male	B+		Yes	Yes	Yes	Single Mouth Ulcers	Inside of the lips	Yes	Yes	Yes	Yes	7-8 Hours	Yes	Morning	No	No	Not applicable	1-2 Cups	Nil	Daily	Not aplicable		no	no	Not applicable	Not applicable						BBA	No	No	Nil	Not Applicable
2019-04-05 10:52:18	20	Female	O+		Yes	Yes	No	Single Mouth Ulcers	Inside of the lips	No	No	No	Not Applicable	5-6 Hours	Yes	Morning, Night	No	No	Apples	Nil	1-2 Cups	Daily	Chocolates				Not applicable	Not applicable						Bba	No	No	1-2 Cups	Coffee, Tea
2019-04-05 10:53:33	21	Male	B+		No	No	No	Not Applicable	Not Applicable	No	No	No	Not Applicable	7-8 Hours	Yes	Morning, Evening	Not Applicable	No	Not applicable	1-2 Cups	1-2 Cups	Nil	Spicy food				Not applicable	Not applicable						BBA	No	Yes	3-4 Cups	Carbonated Drinks
2019-04-05 10:54:13	21	Female	A+		Yes	No	No	Single Mouth Ulcers	On the surface of the tongue, Inside of the lips	No	No	No	Not Applicable	More than 8 Hours	Yes	Morning, Night	No	No	Not applicable	Nil	1-2 Cups	1-2 times a week	Not aplicable				Not applicable	Home remedies						BBA	No	Yes	1-2 Cups	Not Applicable
2019-04-05 10:55:03	20	Female	A+		No	Yes	Yes	Single Mouth Ulcers	Inside of the lips, Inner surface of the cheeks	Not Applicable	No	No	No	5-6 Hours	No	Morning	No	Yes	Not applicable	Nil	Nil	1-2 times a week	Not aplicable				Not applicable	Home remedies						BBA	No	No	1-2 Cups	Not Applicable
2019-04-05 10:55:30	20	Female	O+		No	No	No	Not Applicable	Not Applicable	Yes	No	No	Not Applicable	7-8 Hours	No	Morning	No	No	Not applicable	Nil	1-2 Cups	Nil	Not aplicable				Not applicable	Not applicable						BBA	No	No	1-2 Cups	Not Applicable
2019-04-05 10:55:45	21	male	O+		No	No	No	Not Applicable	Not Applicable	Not Applicable	No	No	Not Applicable	7-8 Hours	Yes	Morning	Not Applicable	No	Not applicable	1-2 Cups	1-2 Cups	1-2 times a week	Not aplicable				Not applicable	Not applicable						bba	No	No	1-2 Cups	Not Applicable
2019-04-05 10:56:35	21	Male	O+		Yes	No	No	Single Mouth Ulcers	Inside of the lips	Not Applicable	No	No	Not Applicable	7-8 Hours	Yes	Morning, Night	Not Applicable	No	Not applicable	Nil	1-2 Cups	Daily	Not aplicable				Not applicable	Not applicable						BBA	No	No	1-2 Cups	Not Applicable
2019-04-05 10:56:50	20	Female	A+		Yes	Yes	Yes	Single Mouth Ulcers	Inside of the lips	Yes	No	No	Not Applicable	5-6 Hours	Yes	Morning, Before food	No	No	Not applicable	Nil	Nil	Nil	Not aplicable		Vit D	Dust allergy	Not applicable	Gel						Bba	No	No	1-2 Cups	Not Applicable
2019-04-05 10:57:45	21	Male	B+		Yes	No	No	Both	Inside of the lips	Yes	Yes	No	Not Applicable	less than 5 hours	Yes	Morning	Not Applicable	No	Not applicable	1-2 Cups	Nil	1-2 times a week	Not aplicable				Not applicable	Mouth wash, Home remedies						BBA	No	Yes	Nil	Not Applicable
2019-04-05 10:57:58	21	Male	O+		Yes	No	No	Both	On the surface of the tongue, Inside of the lips	Yes	No	Yes	No	7-8 Hours	Yes	After food	Not Applicable	Yes	Not applicable	1-2 Cups	Nil	3-4 times a week	Spicy food				Not applicable	Gel						BBM	No	Yes	1-2 Cups	Orange Juice
2019-04-05 10:58:04	22	2	7		1	2	2	2	2	1	2	2	3	3	1	1,4	2	2	8	1	1	4	7				5	6						4	2	2	2	7
2019-04-05 10:58:10	21	1	7		2	1	2	4	1	2	2	2	2	2	2	3	3	2	2	1	2	4	1				2	6						4	2	1	4	1
2019-04-05 10:59:17	21	1	7		1	2	2	2	2	2	2	2	2	3	1	1	3	2	8	1	1	3	7				2	1						4	2	2	2	7
2019-04-05 11:10:45	18	1	7		1	2	2	2	2	1	2	2	3	3	1	1,4	3	2	3	1	2	3	5				5	6	Chicken					5	2	2	4	7
2019-04-05 11:11:58	19	1	1		1	1	1	2	1	2	2	2	3	3	2	1	3	1	8	1	2	3	7		3		5	1,2,5	White rice			Sugarcane	2	5	2	2	2	1	White rice hu
2019-04-05 11:12:10	19	1	1		1	1	1	2	1	2	2	2	3	3	2	1	3	1	8	1	2	3	7		3		5	1,2,5	White rice			Sugarcane	2	5	2	2	2	1	White rice hu
2019-04-05 11:13:40	19	2	3		1	2	1	3	2,3	2	2	2	2	4	1	1,4	2	2	8	1	1	4	7				5	6						6	2	2	3	7
2019-04-05 11:15:05	20	1	3		2	2	2	4	6	3	1	1	3	3	1	1,4	3	2	8	1	1	4	7				5	6						5	2	2	2	7
2019-04-05 11:43:17	18	2	3		2	2	2	4	6	3	2	2	2	3	1	1,4	2	2	8	1	1	1	7				5	6					2	5	2	2	2	7
2019-04-05 12:14:43	20	1	1		2	2	2	2	3	1	2	2	2	4	2	1,4	2	1	8	2	2	4	6				5	6					2	6	2	2	1	2
2019-04-05 13:41:22	18	1	1		1	1	2	2	2	2	1	2	3	3	2	1,4	3	2	8	1	2	2	6				5	1						4	2	2	1	7
2019-04-05 19:08:58	18	Male	O+		No	No	Yes	Single Mouth Ulcers	Inner surface of the cheeks	Yes	No	No	Not Applicable	7-8 Hours	Yes	Morning	Not Applicable	No	Not applicable	Nil	Nil	Nil	Not aplicable				Not applicable	Not applicable						BBA	No	Yes	1-2 Cups	Not Applicable
2019-04-06 11:20:30	20	Male	O+		Yes	Yes	Yes	Clusters	On the surface of the tongue	Yes	No	No	Not Applicable	7-8 Hours	Yes	Morning	Not Applicable	No	Not applicable	1-2 Cups	Nil	Daily	Not aplicable				Not applicable	Not applicable						Bcom	No	No	Nil	Not Applicable
2019-04-06 11:22:31	21	Female	O+		Yes	No	Yes	Single Mouth Ulcers	Inside of the lips	No	No	No	Not Applicable	5-6 Hours	Yes	Morning	No	No	Not applicable	Nil	1-2 Cups	Nil	Not aplicable				Not applicable	Home remedies						Bcom	No	Yes	Nil	Not Applicable
2019-04-06 11:34:30	21	Female	A+		No	No	No	Not Applicable	Inside of the lips	Yes	Yes	No	Not Applicable	less than 5 hours	Yes	Morning, Night	Not Applicable	No	Pineapples	1-2 Cups	1-2 Cups	1-2 times a week	Spicy food			Dust allergy	Not applicable	Not applicable						BCom	No	Yes	1-2 Cups	Not Applicable
2019-04-06 11:43:54	21	Male	B-		No	No	No	Both	Inside of the lips, Inner surface of the cheeks	Yes	No	No	No	7-8 Hours	Yes	Morning	Not Applicable	No	Not applicable	Nil	Nil	3-4 times a week	Not aplicable				Not applicable	Home remedies						Bcom	No	No	Nil	Not Applicable
2019-04-06 12:00:35	21	Male	O+		Yes	No	No	Single Mouth Ulcers	Inside of the lips	Not Applicable	No	No	Not Applicable	7-8 Hours	Yes	Morning, Night	Not Applicable	No	Not applicable	Nil	Nil	1-2 times a week	Not aplicable				Not applicable	Not applicable						B.Com	No	No	1-2 Cups	Not Applicable
2019-04-06 12:16:17	21	Female	B+		Yes	Not Applicable	No	Both	On the surface of the tongue	Yes	Yes	No	Not Applicable	7-8 Hours	Yes	Morning	No	No	Pineapples	Nil	Nil	Nil	Chocolates				Not applicable	Gel						Bcom	No	Yes	Nil	Coffee
2019-04-06 12:18:51	20	Female	O-		Yes	No	Yes	Single Mouth Ulcers	Inside of the lips	No	No	No	Not Applicable	7-8 Hours	No	Morning	No	No	Not applicable	Nil	Nil	1-2 times a week	Not aplicable				Not applicable	Home remedies, Not applicable						B.com	No	No	1-2 Cups	Not Applicable
2019-04-06 12:24:20	21	Male	A+		No	No	No	Not Applicable	Not Applicable	Not Applicable	No	Yes	Not Applicable	7-8 Hours	Yes	Morning, Night	Not Applicable	No	Not applicable	1-2 Cups	1-2 Cups	1-2 times a week	Not aplicable				Not applicable	Not applicable						Bba	No	Yes	Nil	Not Applicable
2019-04-06 12:36:23	19	Female	B+		No	No	No	Not Applicable	Not Applicable	Not Applicable	No	No	Not Applicable	7-8 Hours	No	Morning, Night	No	No	Not applicable	1-2 Cups	1-2 Cups	Nil	Not aplicable				Not applicable	Not applicable						Bba	No	No	1-2 Cups	Not Applicable
2019-04-06 12:38:18	20	Female	A+		Yes	No	No	Single Mouth Ulcers	Inside of the lips	Yes	No	No	Not Applicable	7-8 Hours	Yes	Morning, Night, After food	No	No	Not applicable	Nil	Nil	Nil	Not aplicable			Sun allergies	Not applicable	Home remedies				No		B.com	No	No	Nil	Not Applicable
2019-04-06 12:39:12	34	Male	O-		Yes	Yes	No	Single Mouth Ulcers	Inside of the lips, Inner surface of the cheeks, Bottom of the tongue, Roof of the mouth	No	No	No	Not Applicable	7-8 Hours	Yes	Morning	Not Applicable	No	Not applicable	Nil	1-2 Cups	1-2 times a week	Spicy food			Dust	Not applicable	Home remedies						Mca	No	No	Nil	Not Applicable
2019-04-06 12:41:51	19	M	O+		No	Not Applicable	No	Not Applicable	Not Applicable	Not Applicable	No	No	Not Applicable	less than 5 hours	Yes	Morning	Not Applicable	No	Not applicable	1-2 Cups	Nil	1-2 times a week	Not aplicable				Not applicable	Not applicable						BTech	No	Yes	1-2 Cups	Not Applicable
2019-04-06 13:04:04	21	Female	O-		Yes	Yes	No	Single Mouth Ulcers	Inside of the lips, Inner surface of the cheeks	No	No	No	No	7-8 Hours	Yes	Morning	No	Yes	Not applicable	Nil	1-2 Cups	1-2 times a week	Not aplicable				Not applicable	Not applicable						Ba(hrd)	No	No	1-2 Cups	Not Applicable
2019-04-06 15:01:21	21	Male	O+		No	No	No	Not Applicable	On the surface of the tongue, Inside of the lips, Inner surface of the cheeks, Bottom of the tongue, Not Applicable	Not Applicable	No	No	No	7-8 Hours	No	Morning	Not Applicable	No	Not applicable	1-2 Cups	1-2 Cups	3-4 times a week	Not aplicable		No	No	Not applicable	Not applicable						Bba	No	No	1-2 Cups	Not Applicable
2019-04-06 16:38:04	19	Male	O+		No	No	No	Not Applicable	Not Applicable	No	No	No	Not Applicable	7-8 Hours	Yes	Morning	Not Applicable	No	Not applicable	1-2 Cups	Nil	3-4 times a week	Not aplicable				Not applicable	Not applicable						Ba	No	Yes	Nil	Not Applicable
2019-04-06 21:26:35	20	Male	A+		No	Not Applicable	No	Not Applicable	Not Applicable	Not Applicable	No	No	Not Applicable	7-8 Hours	Yes	Morning	Not Applicable	No	Not applicable	Nil	1-2 Cups	3-4 times a week	Not aplicable			Yes	Not applicable	Not applicable						Bcom	No	Yes	1-2 Cups	Not Applicable
2019-04-07 11:33:07	22	Male	O+		No	No	No	Not Applicable	Not Applicable	Not Applicable	No	No	Not Applicable	7-8 Hours	No	Morning	Not Applicable	No	Not applicable	Nil	1-2 Cups	Nil	Not aplicable				Not applicable	Not applicable						BBA	No	No	Nil	Not Applicable
2019-04-07 12:08:38	20	Female	O+		Yes	No	No	Single Mouth Ulcers	Inside of the lips	No	Yes	No	Not Applicable	7-8 Hours	Yes	Morning, Before food	No	No	Lemons, Oranges	1-2 Cups	1-2 Cups	1-2 times a week	Spicy food				Not applicable	Home remedies					No	BBA	No	No	1-2 Cups	Not Applicable
2019-04-08 10:49:28	21	Female	O+		Yes	Yes	Yes	Both	Inside of the lips	Yes	Yes	Yes	Yes	less than 5 hours	Yes	Morning, Afternoon, Night	Yes	Yes	Pineapples, Apples, Lemons, Oranges	Nil	1-2 Cups	1-2 times a week	Cheese, Peanuts, Spicy food				Reactive arthritis	Gel, Tablets, Vitamin supplements, Mouth wash						BBA	No	Yes	Nil	Tea, Orange Juice, Pineapple Juice
2019-04-12 22:48:58	22	Female	O+		Yes	No	No	Both	Inside of the lips	Not Applicable	No	No	Not Applicable	5-6 Hours	Yes	Morning	Not Applicable	Yes	Pineapples	1-2 Cups	Nil	Nil	Not aplicable				Not applicable	Not applicable						MBBS	No	No	1-2 Cups	Not Applicable
2019-04-12 22:50:11	19	Female	O+		No	No	No	Not Applicable	Not Applicable	No	Yes	No	Not Applicable	5-6 Hours	Yes	Morning, Night, Before food	No	No	Not applicable	Nil	Nil	Nil	Not aplicable				Not applicable	Not applicable						mbbs	No	Yes	1-2 Cups	Not Applicable
2019-04-12 22:51:39	19	Male	A+		Yes	No	No	Single Mouth Ulcers	Inside of the lips, Inner surface of the cheeks	Yes	No	No	Not Applicable	7-8 Hours	Yes	Morning, Night	Not Applicable	Yes	Not applicable	Nil	Nil	1-2 times a week	Not aplicable				Not applicable	Vitamin supplements						MBBS	No	No	Nil	Not Applicable
2019-04-12 22:56:10	20	Female	A+		Yes	Yes	Yes	Single Mouth Ulcers	On the surface of the tongue, Inside of the lips	Yes	No	No	Not Applicable	7-8 Hours	Yes	Morning	No	No	Not applicable	1-2 Cups	1-2 Cups	1-2 times a week	Not aplicable		No	Dust	Not applicable	Mouth wash						MBBS	No	Yes	Nil	Not Applicable
2019-04-12 22:56:28	19	Male	B+		Yes	No	No	Not Applicable	Not Applicable	Yes	Yes	Yes	Not Applicable	7-8 Hours	Yes	Morning	Not Applicable	No	Pineapples	1-2 Cups	1-2 Cups	3-4 times a week	Not aplicable				Not applicable	Not applicable						Mbbs	No	Yes	1-2 Cups	Not Applicable
2019-04-12 22:57:10	20	Female	O-		Yes	Yes	Yes	Both	Inside of the lips, Inner surface of the cheeks	Yes	Yes	Yes	Yes	less than 5 hours	Yes	Morning, Afternoon, Evening, Night	Yes	Yes	Pineapples, Apples, Figs, Lemons, Oranges	1-2 Cups	Nil	3-4 times a week	Chocolates, Cheese, Spicy food		Vitamin D	Allergic rhinitis	Not applicable	Gel, Tablets, Vitamin supplements, Mouth wash						MBBS	Yes	Yes	Nil	Coffee, Carbonated Drinks, Orange Juice, Pineapple Juice
2019-04-12 23:02:00	19	Female	O+		Yes	Yes	Yes	Single Mouth Ulcers	Inside of the lips	Yes	No	No	Not Applicable	less than 5 hours	No	Morning, Night	No	Yes	Not applicable	1-2 Cups	Nil	Nil	Spicy food		No	No	Not applicable	Gel						Mbbs	No	Yes	Nil	Coffee
2019-04-12 23:04:21	19	Female	A+		Yes	Yes	No	Single Mouth Ulcers	Inside of the lips, Inner surface of the cheeks	No	No	No	Not Applicable	5-6 Hours	No	Morning, Night	No	No	Not applicable	Nil	1-2 Cups	Nil	Not aplicable				Not applicable	Gel						BDS	No	No	1-2 Cups	Not Applicable
2019-04-12 23:06:58	19	Female	B+		Yes	Yes	Yes	Single Mouth Ulcers	On the surface of the tongue, Inside of the lips, Inner surface of the cheeks	No	No	No	Not Applicable	5-6 Hours	Yes	Morning	Yes	Yes	Pineapples	Nil	Nil	1-2 times a week	Peanuts, Eggs, Spicy food				Not applicable	Not applicable						Bds	No	Yes	1-2 Cups	Pineapple Juice
2019-04-12 23:08:30	20	Female	O+		Yes	No	Yes	Single Mouth Ulcers	Inside of the lips	Yes	No	No	Not Applicable	5-6 Hours	Yes	Morning	No	No	Not applicable	1-2 Cups	Nil	1-2 times a week	Not aplicable		Vit D deficiency		Not applicable	Gel, Vitamin supplements, Home remedies						BDS	No	Yes	Nil	Not Applicable
2019-04-12 23:08:50	19	F	O+		Yes	Yes	No	Single Mouth Ulcers	Inside of the lips	Not Applicable	No	No	Not Applicable	7-8 Hours	Yes	Morning	No	No	Not applicable	1-2 Cups	1-2 Cups	3-4 times a week	Cheese				Not applicable	Gel						Bds	No	Yes	3-4 Cups	Not Applicable
2019-04-12 23:09:51	20	female	A+		No	No	No	Single Mouth Ulcers	Inside of the lips	Yes	Yes	No	Not Applicable	5-6 Hours	Yes	Morning, Night	No	No	Pineapples	1-2 Cups	Nil	Nil	Not aplicable				Not applicable	Mouth wash						1st	No	No	1-2 Cups	Not Applicable
2019-04-12 23:16:59	20	Female	O+		Yes	No	No	Single Mouth Ulcers	On the surface of the tongue, Inside of the lips	No	No	Yes	No	5-6 Hours	Yes	Morning	No	No	Not applicable	Nil	1-2 Cups	1-2 times a week	Spicy food				Not applicable	Gel						MBBS	No	No	Nil	Not Applicable
2019-04-12 23:17:30	21	M	B+		No	No	No	Single Mouth Ulcers	Inside of the lips	No	No	No	Not Applicable	less than 5 hours	Yes	Morning, Night	Not Applicable	No	Not applicable	3-4 Cups	Nil	Nil	Not aplicable				Not applicable	Not applicable						MBBS	No	No	1-2 Cups	Not Applicable
2019-04-12 23:30:12	19	Female	B+		Yes	No	No	Single Mouth Ulcers	Not Applicable	Yes	Yes	No	Not Applicable	5-6 Hours	Yes	Morning, Afternoon	No	No	Pineapples	Nil	Nil	Nil	Not aplicable				Not applicable	Gel						MBBS	No	Yes	1-2 Cups	Tea
2019-04-12 23:31:08	22	Male	B+		Yes	Yes	Yes	Both	Inside of the lips, Inner surface of the cheeks, Bottom of the tongue	Not Applicable	No	No	Not Applicable	7-8 Hours	Yes	Morning	Not Applicable	Yes	Not applicable	Nil	1-2 Cups	Nil	Peanuts, Almonds, Spicy food				Not applicable	Gel, Tablets, Home remedies						MBBS	No	No	Nil	Coffee, Tea
2019-04-12 23:31:20	20	Male	A+		No	No	No	Single Mouth Ulcers	Not Applicable	Not Applicable	No	No	Not Applicable	5-6 Hours	No	Morning, Afternoon, Evening, Night, After food, Before food	Not Applicable	No	Not applicable	Nil	Nil	1-2 times a week	Not aplicable				Not applicable	Not applicable						Mbbs	No	No	Nil	Not Applicable
2019-04-12 23:35:49	22	Male	A+		No	Not Applicable	No	Not Applicable	Not Applicable	Not Applicable	No	Yes	Not Applicable	5-6 Hours	Yes	Morning	Not Applicable	No	Not applicable	Nil	Nil	Nil	Not aplicable				Not applicable	Not applicable						Mbbs	No	No	1-2 Cups	Not Applicable
2019-04-12 23:44:15	20	Male	O-		Yes	Yes	Yes	Single Mouth Ulcers	Inside of the lips	Yes	Yes	Yes	Yes	5-6 Hours	Yes	Morning	Not Applicable	Yes	Pineapples, Lemons, Oranges	Nil	Nil	3-4 times a week	Spicy food		Vitamin B		Not applicable	Gel, Vitamin supplements, Mouth wash						MBBS	No	Yes	Nil	Orange Juice, Pineapple Juice
2019-04-13 00:00:15	19	Female	O+		Yes	No	No	Single Mouth Ulcers	Inside of the lips, Inner surface of the cheeks	Yes	No	No	Not Applicable	5-6 Hours	Yes	Morning, Night	No	No	Pineapples	Nil	Nil	1-2 times a week	Not aplicable				Not applicable	Vitamin supplements						MBBS	No	No	1-2 Cups	Not Applicable
2019-04-13 00:16:32	19	Female	B+		No	No	Yes	Not Applicable	Not Applicable	Not Applicable	Yes	Yes	No	7-8 Hours	Yes	Morning	No	Yes	Not applicable	1-2 Cups	1-2 Cups	Daily	Not aplicable		Vitamin D	Dust allergy	Not applicable	Not applicable						MBBS	No	Yes	Nil	Not Applicable
2019-04-13 00:48:55	19	Female	B+		Yes	Yes	No	Single Mouth Ulcers	Inner surface of the cheeks	Yes	Yes	No	Not Applicable	5-6 Hours	No	Morning, Night	No	No	Not applicable	1-2 Cups	Nil	1-2 times a week	Not aplicable		Iron, calcium, vitamin D		Coeliac disease	Gel					Metrogyl DG gel	BDS	No	Yes	1-2 Cups	Not Applicable
2019-04-13 05:37:55	19	Female	O-		Yes	No	No	Single Mouth Ulcers	Inside of the lips, Inner surface of the cheeks	Yes	Yes	No	Not Applicable	7-8 Hours	Yes	Morning, Night	No	No	Not applicable	Nil	Nil	Nil	Not aplicable				Not applicable	Not applicable						MBBS	No	Yes	Nil	Not Applicable
2019-04-13 08:00:54	19	Female	O+		No	Not Applicable	No	Not Applicable	Not Applicable	Not Applicable	No	No	Not Applicable	7-8 Hours	Yes	Morning, Night	Not Applicable	No	Not applicable	Nil	Nil	1-2 times a week	Not aplicable		Vitamin D	No	Not applicable	Not applicable					No	MBBS second year	No	No	Nil	Not Applicable
2019-04-13 09:36:44	19	Female	A+		Yes	Yes	Yes	Both	Inside of the lips, Inner surface of the cheeks	Yes	No	No	Not Applicable	7-8 Hours	No	Morning, Night	No	No	Not applicable	1-2 Cups	Nil	Nil	Spicy food				Not applicable	Home remedies						MBBS	No	Yes	1-2 Cups	Not Applicable
2019-04-13 10:11:47	19	Female	O+		No	No	No	Not Applicable	Not Applicable	No	No	No	Not Applicable	More than 8 Hours	Yes	Morning	No	No	Pineapples, Lemons	Nil	Nil	Nil	Not aplicable				Not applicable	Not applicable					No	BDS	No	Yes	Nil	Not Applicable
2019-04-13 13:20:04	18	Female	B+		Yes	Yes	No	Single Mouth Ulcers	Inside of the lips	No	No	No	Not Applicable	7-8 Hours	Yes	Morning	No	No	Lemons	Nil	1-2 Cups	Nil	Spicy food				Not applicable	Not applicable				Pineapple		Bds	No	Yes	Nil	Not Applicable
2019-04-13 17:24:45	19	Female	B-		No	No	No	Not Applicable	Not Applicable	No	No	No	Not Applicable	5-6 Hours	Yes	Morning, Before food	No	No	Not applicable	1-2 Cups	Nil	Nil	Not aplicable				Not applicable	Not applicable						BDS	No	Yes	Nil	Not Applicable
2019-04-13 17:28:19	18	Female	B+		No	No	No	Not Applicable	Not Applicable	Yes	Yes	No	No	5-6 Hours	Yes	Morning, Evening, Night, After food	No	No	Not applicable	1-2 Cups	Nil	Nil	Not aplicable				Not applicable	Not applicable						BDS	No	No	Nil	Not Applicable
2019-04-13 17:31:44	19	Female	B+		Yes	Yes	No	Single Mouth Ulcers	On the surface of the tongue, Inner surface of the cheeks	Yes	Yes	No	Not Applicable	less than 5 hours	Yes	Morning, Night, After food, Before food	No	No	Not applicable	1-2 Cups	1-2 Cups	Nil	Spicy food			Dust allergy	Not applicable	Vitamin supplements						BDS	No	No	1-2 Cups	Not Applicable
2019-04-13 17:32:17	18	Female	O+		Yes	Yes	No	Single Mouth Ulcers	On the surface of the tongue, Inside of the lips, Inner surface of the cheeks, Bottom of the tongue, Roof of the mouth	Yes	No	No	Not Applicable	7-8 Hours	Yes	Morning	No	No	Pineapples, Lemons, Oranges	1-2 Cups	1-2 Cups	1-2 times a week	Spicy food				Not applicable	Not applicable	Hot food					Bds	No	No	Nil	Pineapple Juice
2019-04-13 17:33:04	18	Female	A+		No	No	No	Not Applicable	Inside of the lips	Yes	Yes	No	Not Applicable	7-8 Hours	Yes	Morning, Night, After food	No	No	Not applicable	1-2 Cups	Nil	Nil	Not aplicable		No	No	Not applicable	Not applicable						Bds	No	No	1-2 Cups	Not Applicable
2019-04-13 17:35:21	20	Female	A+		Yes	No	No	Single Mouth Ulcers	Inside of the lips, Inner surface of the cheeks	No	No	No	Not Applicable	less than 5 hours	Yes	Morning, Night	No	No	Not applicable	Nil	Nil	Nil	Not aplicable		Vitamin D, calcium , iron , hemoglobin		Not applicable	Gel, Vitamin supplements, Home remedies						BDS	No	Yes	1-2 Cups	Not Applicable
2019-04-13 17:48:55	19	Female	A+		No	No	No	Not Applicable	Not Applicable	Not Applicable	No	No	Not Applicable	7-8 Hours	Yes	Morning	Not Applicable	No	Not applicable	Nil	Nil	Nil	Not aplicable				Not applicable	Not applicable						Bds	No	Yes	Nil	Not Applicable
2019-04-13 17:55:05	19	Female	B+		Yes	No	Yes	Single Mouth Ulcers	Inner surface of the cheeks	Yes	No	No	Not Applicable	7-8 Hours	Yes	Morning, Night	No	No	Pineapples	Nil	Nil	1-2 times a week	Spicy food				Not applicable	Home remedies						BDS first year	No	No	3-4 Cups	Not Applicable
2019-04-13 19:48:43	18	Female	AB+		Yes	No	No	Single Mouth Ulcers	Inside of the lips	No	No	No	Not Applicable	5-6 Hours	No	Morning, Night	No	No	Not applicable	Nil	Nil	1-2 times a week	Not aplicable				Not applicable	Mouth wash						Dental	No	No	1-2 Cups	Not Applicable
2019-04-13 19:50:34	20	Male	O+		No	No	No	Single Mouth Ulcers	Inside of the lips	Yes	No	No	Not Applicable	7-8 Hours	Yes	Morning	Not Applicable	No	Not applicable	Nil	Nil	Nil	Not aplicable			Smoke	Not applicable	Gel	No			No	Metrogyl DG gel	BDS	No	No	1-2 Cups	Not Applicable	No
2019-04-13 19:50:44	19	Female	O+		Yes	Yes	No	Single Mouth Ulcers	On the surface of the tongue, Inside of the lips, Inner surface of the cheeks	Yes	Yes	No	Not Applicable	5-6 Hours	Yes	Morning, Night	No	Yes	Not applicable	Nil	Nil	1-2 times a week	Not aplicable				Not applicable	Gel						BDS	No	No	1-2 Cups	Not Applicable
2019-04-13 20:02:59	18	Female	A+		Yes	Yes	Yes	Single Mouth Ulcers	On the surface of the tongue, Inner surface of the cheeks	Yes	Yes	No	Not Applicable	7-8 Hours	Yes	Morning, Night	No	No	Not applicable	Nil	Nil	1-2 times a week	Not aplicable		Not applicable.	Lactose intolerance	Not applicable	Not applicable				Walnut		BDS	No	No	Nil	Not Applicable
2019-04-13 20:42:26	19	Female	O-		Yes	Yes	Yes	Both	On the surface of the tongue	Not Applicable	No	No	Not Applicable	5-6 Hours	Yes	Morning	No	No	Not applicable	Nil	1-2 Cups	1-2 times a week	Not aplicable		Vit A , Vit B , vit C , Vit D		Not applicable	Tablets, Vitamin supplements						BDS	No	Yes	Nil	Not Applicable
2019-04-13 21:09:14	18	Female	AB+		Yes	Yes	No	Single Mouth Ulcers	Inner surface of the cheeks	Not Applicable	No	No	Not Applicable	7-8 Hours	Yes	After food, Before food	Not Applicable	Yes	Not applicable	1-2 Cups	Nil	Nil	Not aplicable				Not applicable	Gel				No		BDS1	No	Yes	Nil	Not Applicable
2019-04-15 21:35:23	30	Male	O+		Yes	No	No	Single Mouth Ulcers	On the surface of the tongue, Inner surface of the cheeks	Not Applicable	No	No	Not Applicable	7-8 Hours	Yes	Morning	Not Applicable	No	Pineapples	1-2 Cups	Nil	1-2 times a week	Spicy food				Not applicable	Not applicable						Md medicine	No	Yes	1-2 Cups	Not Applicable
2019-04-16 01:45:12	30	Male	O+		Yes	No	No	Single Mouth Ulcers	On the surface of the tongue, Inner surface of the cheeks	Not Applicable	No	No	Not Applicable	7-8 Hours	Yes	Morning	Not Applicable	No	Pineapples, Lemons, Oranges	1-2 Cups	Nil	1-2 times a week	Spicy food				Not applicable	Not applicable						Md	No	Yes	1-2 Cups	Pineapple Juice
2019-04-17 15:54:47	19	Female	B+		Yes	Yes	Yes	Single Mouth Ulcers	Inner surface of the cheeks	Yes	Yes	No	Not Applicable	5-6 Hours	Yes	Morning	No	No	Not applicable	1-2 Cups	Nil	3-4 times a week	Not aplicable		Vitamin D	Allergic rhinitis	Not applicable	Not applicable						MBBS	No	Yes	Nil	Not Applicable
2019-04-17 18:24:47	24	Female	B+		Yes	No	Yes	Single Mouth Ulcers	Inside of the lips	Yes	No	No	Not Applicable	5-6 Hours	Yes	Morning, Night	No	No	Pineapples	Nil	3-4 Cups	1-2 times a week	Spicy food		Vitamin C	Urticaria	Not applicable	Vitamin supplements						BBA	No	No	1-2 Cups	Not Applicable
2019-04-17 19:31:59	24	Female	B+		Yes	Yes	No	Single Mouth Ulcers	Inside of the lips	Yes	Yes	No	Not Applicable	5-6 Hours	Yes	Morning, Night	Yes	Yes	Pineapples, Apples	Nil	3-4 Cups	1-2 times a week	Spicy food		Vitamin C	Urticaria	Not applicable	Vitamin supplements						BBA	No	Yes	Nil	Pineapple Juice
2019-04-22 17:25:23	20	Male	AB+		No	No	No	Not Applicable	Not Applicable	Yes	No	Yes	Not Applicable	5-6 Hours	Yes	Morning	Not Applicable	No	Not applicable	Nil	Nil	1-2 times a week	Not aplicable		Calcium	Dust,pollen,etc	Not applicable	Not applicable						Mbbs	No	Yes	Nil	Not Applicable
2019-04-23 13:56:53	20	Male	B+		Yes	Yes	No	Single Mouth Ulcers	Inside of the lips	No	No	No	Not Applicable	5-6 Hours	Yes	Morning, Night	Not Applicable	Yes	Not applicable	1-2 Cups	Nil	1-2 times a week	Not aplicable				Not applicable	Vitamin supplements						Mbbs	No	Yes	Nil	Not Applicable
2019-04-23 13:58:58	23	Female	O+		Yes	No	No	Both	Inside of the lips, Inner surface of the cheeks	Yes	Yes	Yes	No	More than 8 Hours	Yes	Morning, Afternoon, Evening	Yes	Yes	Not applicable	Nil	1-2 Cups	3-4 times a week	Spicy food		Iron deficiency	Peanuts	Not applicable	Gel, Tablets						Mbbs	No	Yes	Nil	Milk, Carbonated Drinks
2019-04-23 14:15:52	20	Female	B+		No	No	No	Not Applicable	Not Applicable	Not Applicable	No	Yes	Not Applicable	5-6 Hours	Yes	Night	Not Applicable	No	Not applicable	Nil	Nil	Nil	Not aplicable		Vitamin D	Cold Utricaria	Not applicable	Not applicable						Mbbs	No	Yes	Nil	Not Applicable
2019-04-24 20:38:44	21	M	B+		Yes	Yes	No	Single Mouth Ulcers	Inside of the lips, Inner surface of the cheeks	No	No	No	Not Applicable	More than 8 Hours	Yes	Morning, Night	Not Applicable	Yes	Not applicable	Nil	Nil	Nil	Peanuts		Vitamin D	Milk	Not applicable	Gel, Vitamin supplements						Final MBBS	No	Yes	Nil	Not Applicable
2019-04-25 09:44:14	20	M	O+		Yes	No	No	Single Mouth Ulcers	Inside of the lips	No	Yes	No	Not Applicable	7-8 Hours	No	Morning	Not Applicable	No	Not applicable	1-2 Cups	Nil	1-2 times a week	Not aplicable				Not applicable	Vitamin supplements						Mbbs	No	No	1-2 Cups	Not Applicable
2019-04-25 09:45:03	21	Female	O+		Yes	No	No	Single Mouth Ulcers	Inside of the lips	No	No	No	Not Applicable	5-6 Hours	Yes	Morning, Night	No	No	Not applicable	1-2 Cups	Nil	Nil	Not aplicable				Not applicable	Not applicable						MBBS	No	No	1-2 Cups	Not Applicable
2019-04-25 09:46:13	20	Female	B+		Yes	No	No	Single Mouth Ulcers	Inside of the lips	Not Applicable	Yes	No	Not Applicable	7-8 Hours	Yes	Morning, Night	No	Yes	Pineapples	Nil	Nil	1-2 times a week	Not aplicable				Not applicable	Home remedies						Mbbs	No	Yes	Nil	Not Applicable
2019-04-25 09:47:22	21	Female	B+		Yes	No	No	Single Mouth Ulcers	Inside of the lips	Yes	Yes	No	Not Applicable	7-8 Hours	Yes	Morning, Night	No	No	Pineapples	Nil	Nil	Nil	Not aplicable		Vitamin D		Not applicable	Gel						MBBS	No	Yes	Nil	Not Applicable
2019-04-25 09:47:42	20	Male	O+		Yes	No	Yes	Single Mouth Ulcers	Inside of the lips	Yes	No	No	Not Applicable	More than 8 Hours	No	Morning	Not Applicable	No	Not applicable	1-2 Cups	Nil	1-2 times a week	Not aplicable				Not applicable	Not applicable						Mbbs	No	No	Nil	Not Applicable
2019-04-25 09:49:32	19	Female	O+		Yes	Yes	No	Single Mouth Ulcers	Inner surface of the cheeks	Yes	Yes	No	Not Applicable	7-8 Hours	Yes	Morning	No	Yes	Not applicable	1-2 Cups	Nil	Nil	Spicy food				Not applicable	Not applicable						MBBS	No	Yes	Nil	Not Applicable
2019-04-25 10:47:02	22	Female	B+		Yes	No	No	Single Mouth Ulcers	Inside of the lips	No	No	No	Not Applicable	7-8 Hours	Yes	Morning, Night	No	No	Not applicable	1-2 Cups	1-2 Cups	1-2 times a week	Not aplicable				Not applicable	Home remedies						AHS	No	Yes	Nil	Not Applicable
2019-04-25 10:50:14	22	Female	B+		Yes	No	No	Single Mouth Ulcers	Inside of the lips	No	Yes	No	Not Applicable	5-6 Hours	Yes	Morning, Night	No	No	Pineapples	1-2 Cups	1-2 Cups	1-2 times a week	Not aplicable			Dust allergy, shell food allergy	Not applicable	Gel, Home remedies						AHS	No	No	Nil	Not Applicable
2019-04-25 10:52:12	19	Female	B+		Yes	No	No	Single Mouth Ulcers	Inside of the lips	Yes	No	No	Not Applicable	7-8 Hours	Yes	Morning	No	No	Not applicable	Nil	Nil	Nil	Not aplicable				Not applicable	Not applicable						AHS	No	No	Nil	Not Applicable
2019-04-25 10:55:20	19	Female	A+		No	Not Applicable	No	Not Applicable	Not Applicable	Not Applicable	No	No	Not Applicable	7-8 Hours	Yes	Morning	Not Applicable	No	Not applicable	1-2 Cups	Nil	Nil	Not aplicable				Not applicable	Not applicable						AHS	No	No	Nil	Not Applicable
2019-04-25 10:57:24	20	Female	O+		Yes	No	No	Single Mouth Ulcers	Inside of the lips	Yes	Yes	No	Not Applicable	less than 5 hours	Yes	Morning	No	No	Not applicable	1-2 Cups	Nil	Nil	Not aplicable				Not applicable	Not applicable						AHS	No	No	Nil	Not Applicable
2019-04-25 10:59:40	20	Female	B+		Yes	No	No	Single Mouth Ulcers	On the surface of the tongue, Inside of the lips, Inner surface of the cheeks	Yes	No	No	Not Applicable	less than 5 hours	Yes	Morning, Night	No	Yes	Not applicable	1-2 Cups	Nil	1-2 times a week	Not aplicable				Not applicable	Mouth wash						AHS	No	Yes	1-2 Cups	Not Applicable
2019-04-25 11:03:13	19	Female	O+		Yes	No	No	Single Mouth Ulcers	Inner surface of the cheeks	Yes	No	No	Not Applicable	7-8 Hours	No	Morning, Night	No	No	Not applicable	Nil	1-2 Cups	1-2 times a week	Not aplicable				Not applicable	Not applicable						AHS	No	No	1-2 Cups	Not Applicable
2019-04-25 11:06:41	21	Female	B-		Yes	Yes	No	Single Mouth Ulcers	Inside of the lips, Inner surface of the cheeks, Bottom of the tongue	No	Yes	No	Not Applicable	5-6 Hours	Yes	Morning, Night	No	No	Not applicable	1-2 Cups	Nil	1-2 times a week	Not aplicable				Not applicable	Home remedies						AHS	No	No	Nil	Not Applicable
2019-04-25 11:08:51	21	Female	AB+		No	No	No	Single Mouth Ulcers	Inside of the lips	Yes	No	No	Not Applicable	7-8 Hours	Yes	Morning, Before food	No	No	Not applicable	Nil	Nil	Nil	Not aplicable			Non veg food allergy	Not applicable	Not applicable						AHS	No	Yes	Nil	Not Applicable
2019-04-25 11:10:30	21	Female	A+		Yes	No	Yes	Single Mouth Ulcers	On the surface of the tongue, Inside of the lips, Inner surface of the cheeks	No	No	No	Not Applicable	5-6 Hours	Yes	Morning	No	No	Not applicable	Nil	Nil	1-2 times a week	Not aplicable				Not applicable	Gel						AHS	No	No	Nil	Not Applicable
2019-04-25 11:13:28	21	Female	A+		Yes	Yes	Yes	Single Mouth Ulcers	Inner surface of the cheeks	Yes	No	No	Not Applicable	7-8 Hours	No	Morning, Evening	No	No	Not applicable	Nil	1-2 Cups	1-2 times a week	Not aplicable				Not applicable	Home remedies						AHS	No	Yes	1-2 Cups	Not Applicable
2019-04-25 11:16:41	22	Female	O+		No	No	No	Not Applicable	Not Applicable	Not Applicable	No	No	Not Applicable	7-8 Hours	Yes	Morning, Night	Not Applicable	No	Not applicable	1-2 Cups	1-2 Cups	3-4 times a week	Not aplicable				Not applicable	Not applicable						AHS	No	Yes	1-2 Cups	Not Applicable
2019-04-26 08:52:26	20	Male	AB-		Yes	Yes	No	Single Mouth Ulcers	Inside of the lips	No	No	No	Not Applicable	More than 8 Hours	Yes	Morning	Not Applicable	Yes	Not applicable	Nil	Nil	3-4 times a week	Eggs				Not applicable	Gel, Tablets						MBBS	No	No	Nil	Coffee, Tea, Milk
2019-04-26 08:56:23	19	Male	O+		Yes	No	No	Clusters	Inside of the lips, Inner surface of the cheeks	No	No	No	Not Applicable	More than 8 Hours	Yes	Morning, Night	No	No	Pineapples, Lemons, Oranges	1-2 Cups	More than 5 cups	Nil	Eggs				Not applicable	Vitamin supplements						MBBS	No	No	More than 5 cups	Milk
2019-04-26 08:59:24	19	Female	A+		No	Not Applicable	No	Not Applicable	Not Applicable	Not Applicable	No	No	Not Applicable	7-8 Hours	Yes	Morning, Night	Not Applicable	No	Not applicable	More than 5 cups	More than 5 cups	Nil	Not aplicable				Not applicable	Not applicable						MBBS	No	No	More than 5 cups	Not Applicable
2019-04-26 09:01:52	21	Male	AB+		Yes	Yes	Yes	Clusters	Inside of the lips, Inner surface of the cheeks	Yes	Yes	Yes	Yes	More than 8 Hours	Yes	Morning, Night	Not Applicable	No	Pineapples, Lemons, Oranges, Strawberries	1-2 Cups	1-2 Cups	1-2 times a week	Eggs, Spicy food				Not applicable	Gel, Tablets, Vitamin supplements, Mouth wash						MBBS	Yes	No	More than 5 cups	Carbonated Drinks, Orange Juice, Pineapple Juice
2019-04-26 09:24:28	22	Make	A+		Yes	No	No	Single Mouth Ulcers	On the surface of the tongue, Inside of the lips, Inner surface of the cheeks	No	Yes	Yes	Yes	7-8 Hours	Yes	Morning, Night	Not Applicable	No	Pineapples, Lemons, Oranges	Nil	Nil	Nil	Spicy food				Not applicable	Not applicable						MBBS	No	Yes	1-2 Cups	Tea	Hot beverages
2019-04-26 09:27:25	19	Female	AB+		Yes	No	No	Single Mouth Ulcers	Inside of the lips, Inner surface of the cheeks	No	No	No	Not Applicable	7-8 Hours	Yes	Morning, Night	Yes	No	Apples, Lemons, Oranges	Nil	Nil	Nil	Almonds, Spicy food				Not applicable	Not applicable						MBBS	No	Yes	1-2 Cups	Not Applicable
2019-04-26 15:06:57	20	Male	B+		Yes	Yes	Yes	Single Mouth Ulcers	Inside of the lips, Inner surface of the cheeks	No	No	No	Not Applicable	5-6 Hours	Yes	Morning	Not Applicable	No	Not applicable	1-2 Cups	Nil	1-2 times a week	Peanuts, Almonds				Not applicable	Gel						MBBS	No	No	1-2 Cups	Coffee
2019-04-26 15:39:52	20	Female	AB-		Yes	No	No	Single Mouth Ulcers	Inside of the lips, Inner surface of the cheeks	Yes	Yes	No	Not Applicable	5-6 Hours	No	Morning, Night	Yes	Yes	Pineapples	3-4 Cups	Nil	Nil	Not aplicable			Mild sinusitis	Not applicable	Gel, Vitamin supplements						MBBS	No	No	1-2 Cups	Not Applicable
2019-04-28 14:31:10	19	Female	A+		Yes	No	Yes	Not Applicable	Not Applicable	Yes	Yes	Yes	Not Applicable	7-8 Hours	Yes	Morning, Night	No	No	Not applicable	1-2 Cups	Nil	1-2 times a week	Not aplicable				Not applicable	Not applicable						Mbbs	No	Yes	Nil	Not Applicable
2019-04-28 14:35:46	20	Male	O+		Yes	Yes	Yes	Single Mouth Ulcers	Not Applicable	Not Applicable	Yes	Yes	No	7-8 Hours	No	Morning, Night	Not Applicable	No	Not applicable	Nil	Nil	3-4 times a week	Not aplicable				Not applicable	Not applicable						MBBS	No	No	Nil	Not Applicable
2019-04-28 14:36:21	20	Male	B-		Yes	No	No	Clusters	Inside of the lips	Not Applicable	No	No	Not Applicable	less than 5 hours	Yes	Morning	Not Applicable	No	Not applicable	Nil	Nil	Nil	Not aplicable				Not applicable	Not applicable						MBBS	No	No	Nil	Not Applicable
2019-04-28 14:39:38	20	Male	O-		Yes	No	Yes	Both	Inside of the lips, Inner surface of the cheeks	Not Applicable	No	No	Not Applicable	7-8 Hours	No	Morning, Night	Not Applicable	No	Not applicable	Nil	Nil	1-2 times a week	Not aplicable				Not applicable	Gel, Vitamin supplements						Mbbs 2nd year	No	No	Nil	Carbonated Drinks
2019-04-28 15:13:15	20	Make	O+		Yes	Yes	Yes	Single Mouth Ulcers	Inner surface of the cheeks	Yes	No	Yes	Yes	5-6 Hours	Yes	Morning, Night	Not Applicable	No	Not applicable	1-2 Cups	Nil	1-2 times a week	Spicy food		Calcium		Not applicable	Gel, Home remedies						BLT	No	Yes	1-2 Cups	Not Applicable
2019-04-28 22:11:21	22	Female	O+		Yes	Yes	Yes	Single Mouth Ulcers	Inside of the lips	Yes	No	Yes	Not Applicable	5-6 Hours	Yes	Morning	No	No	Pineapples	Nil	Nil	1-2 times a week	Spicy food		Vitamin B		Not applicable	Gel						MBBS	No	Yes	1-2 Cups	Not Applicable
2019-04-28 22:13:03	21	Female	O-		Yes	No	Yes	Single Mouth Ulcers	Inside of the lips, Inner surface of the cheeks, Roof of the mouth	Yes	Yes	No	Not Applicable	5-6 Hours	Yes	Morning, After food	No	No	Pineapples	Nil	Nil	Nil	Not aplicable				Not applicable	Gel						MBBS	No	No	Nil	Not Applicable
2019-04-28 22:20:09	19	Female	A+		No	No	No	Single Mouth Ulcers	On the surface of the tongue, Bottom of the tongue	No	No	Yes	Not Applicable	5-6 Hours	Yes	Morning	No	Yes	Not applicable	1-2 Cups	Nil	3-4 times a week	Spicy food				Not applicable	Not applicable						MBBS	No	Yes	1-2 Cups	Not Applicable
2019-04-28 22:21:06	21	Male	B+		Yes	No	No	Single Mouth Ulcers	Inside of the lips	Yes	No	No	Not Applicable	7-8 Hours	Yes	Morning	Not Applicable	No	Not applicable	Nil	Nil	3-4 times a week	Not aplicable				Not applicable	Not applicable						MBBS	No	No	Nil	Not Applicable
2019-04-28 22:23:10	21	Female	AB+		Yes	Yes	Yes	Single Mouth Ulcers	Inside of the lips, Inner surface of the cheeks	Yes	No	Yes	Not Applicable	7-8 Hours	Yes	Morning	No	No	Not applicable	1-2 Cups	Nil	3-4 times a week	Not aplicable		Vit. B12 and Vit. D deficiency		Not applicable	Gel						Mbbs	No	Yes	Nil	Coffee
2019-04-29 01:09:01	21	Female	O+		Yes	Yes	No	Single Mouth Ulcers	Inside of the lips, Inner surface of the cheeks	Yes	Yes	No	Not Applicable	5-6 Hours	Yes	Morning, Afternoon, Night, After food	No	Yes	Not applicable	Nil	1-2 Cups	Nil	Not aplicable				Not applicable	Gel, Vitamin supplements						MBBS	No	Yes	1-2 Cups	Pineapple Juice
2019-04-29 01:10:51	22	Female	B+		Yes	No	No	Single Mouth Ulcers	Inside of the lips	No	Yes	No	Not Applicable	5-6 Hours	Yes	Morning, Night	Yes	Yes	Not applicable	1-2 Cups	Nil	Nil	Not aplicable				Not applicable	Not applicable						MBBS	No	Yes	1-2 Cups	Not Applicable
2019-04-29 01:12:40	20	Female	B+		Yes	Yes	No	Single Mouth Ulcers	On the surface of the tongue, Inside of the lips, Inner surface of the cheeks	Yes	Yes	Yes	Yes	5-6 Hours	No	Morning, Night	Yes	Yes	Pineapples, Apples, Lemons, Oranges	Nil	Nil	Nil	Spicy food				Not applicable	Gel						MBBS	No	Yes	Nil	Carbonated Drinks, Orange Juice, Pineapple Juice
2019-04-29 01:14:15	21	Female	O+		Yes	Yes	Yes	Both	On the surface of the tongue, Inside of the lips, Inner surface of the cheeks	Yes	Yes	Yes	Yes	less than 5 hours	Yes	Morning, Afternoon, Evening, Night, After food	Yes	Yes	Pineapples, Apples, Lemons, Oranges, Strawberries	1-2 Cups	1-2 Cups	1-2 times a week	Chocolates, Cheese, Peanuts, Spicy food				Not applicable	Gel, Tablets, Vitamin supplements						MBBS	No	Yes	Nil	Coffee, Carbonated Drinks, Orange Juice, Pineapple Juice
2019-04-29 01:16:33	20	Female	O+		Yes	Yes	Yes	Both	On the surface of the tongue, Inside of the lips, Inner surface of the cheeks, Bottom of the tongue	Yes	Yes	Yes	Yes	less than 5 hours	Yes	Morning, Afternoon, Night	Yes	Yes	Pineapples, Apples, Lemons, Oranges	1-2 Cups	Nil	Daily	Chocolates, Cheese, Eggs, Spicy food		Vitamin C Vitamin D v	Urticaria	Not applicable	Gel, Vitamin supplements						MBBS	Yes	Yes	Nil	Coffee, Tea, Carbonated Drinks, Orange Juice, Pineapple Juice
2019-04-29 01:18:30	20	Female	O+		Yes	No	No	Single Mouth Ulcers	Inside of the lips	Yes	Yes	No	Yes	5-6 Hours	Yes	Morning, Afternoon, Night	Yes	Yes	Not applicable	3-4 Cups	1-2 Cups	Nil	Not aplicable		Iron deficiency	Dust allergy	Not applicable	Gel, Tablets, Mouth wash						MBBS	No	Yes	Nil	Not Applicable
2019-04-29 01:19:52	20	MBBS	B+		Yes	Yes	No	Single Mouth Ulcers	Inside of the lips	Yes	Yes	Yes	Yes	5-6 Hours	Yes	Morning	Yes	Yes	Not applicable	3-4 Cups	Nil	3-4 times a week	Not aplicable		Vitamin D	Allergic rhinitis	Not applicable	Not applicable						MBBS	No	Yes	Nil	Not Applicable
2019-04-29 01:21:33	18	Female	O+		Yes	Yes	No	Single Mouth Ulcers	Inner surface of the cheeks	Yes	Yes	No	Not Applicable	7-8 Hours	Yes	Morning, Evening	No	No	Not applicable	1-2 Cups	Nil	Nil	Not aplicable				Not applicable	Not applicable						MBBS	No	No	Nil	Coffee
2019-04-29 01:23:07	25	Female	B+		Yes	No	No	Single Mouth Ulcers	Inside of the lips, Inner surface of the cheeks	Yes	Yes	Yes	Yes	7-8 Hours	Yes	Morning	No	Yes	Not applicable	1-2 Cups	1-2 Cups	3-4 times a week	Not aplicable				Not applicable	Vitamin supplements, Home remedies						MBBS	No	Yes	Nil	Not Applicable
2019-04-29 01:24:56	19	Female	AB+		Yes	Yes	No	Single Mouth Ulcers	Inside of the lips, Inner surface of the cheeks	Yes	Yes	No	Not Applicable	5-6 Hours	Yes	Morning, Night	No	Yes	Not applicable	Nil	1-2 Cups	1-2 times a week	Not aplicable		Anemia		Not applicable	Vitamin supplements						MBBS	No	Yes	Nil	Not Applicable
2019-04-29 01:26:49	20	Female	A+		Yes	No	No	Single Mouth Ulcers	Inside of the lips	Yes	No	Yes	Yes	less than 5 hours	Yes	Morning	No	Yes	Not applicable	Nil	1-2 Cups	3-4 times a week	Not aplicable				Not applicable	Not applicable						MBBS	No	Yes	1-2 Cups	Not Applicable
2019-04-29 01:28:26	20	Female	A+		Yes	Yes	No	Single Mouth Ulcers	Inside of the lips	No	No	No	Not Applicable	7-8 Hours	Yes	Morning	No	No	Not applicable	Nil	1-2 Cups	1-2 times a week	Not aplicable				Not applicable	Home remedies						MBBS	No	No	1-2 Cups	Not Applicable
2019-04-29 01:31:52	21	Female	O+		Yes	Yes	Yes	Single Mouth Ulcers	Inner surface of the cheeks	Not Applicable	No	No	Not Applicable	5-6 Hours	Yes	Morning	No	No	Not applicable	Nil	Nil	1-2 times a week	Not aplicable			Allergy to nicotine, dust allergy	Not applicable	Not applicable						MBBS	No	Yes	1-2 Cups	Not Applicable
2019-04-29 01:33:37	21	Female	O+		Yes	Yes	No	Single Mouth Ulcers	Inside of the lips, Inner surface of the cheeks	Yes	No	No	Not Applicable	5-6 Hours	Yes	Morning, Night	No	No	Not applicable	Nil	Nil	1-2 times a week	Spicy food				Not applicable	Vitamin supplements						MBBS	No	Yes	Nil	Not Applicable
2019-04-29 01:34:50	19	Female	B+		Yes	No	No	Single Mouth Ulcers	Inner surface of the cheeks	No	Yes	Yes	No	5-6 Hours	Yes	Morning	No	No	Not applicable	3-4 Cups	Nil	Daily	Not aplicable		Vitamin D		Not applicable	Not applicable						MBBS	No	Yes	Nil	Not Applicable
2019-04-29 01:36:07	20	Female	B+		No	Not Applicable	No	Not Applicable	Not Applicable	Not Applicable	No	No	Not Applicable	More than 8 Hours	Yes	Morning	Not Applicable	No	Not applicable	1-2 Cups	Nil	Daily	Not aplicable				Not applicable	Not applicable						mbbs	No	Yes	Nil	Not Applicable
2019-04-29 01:37:15	20	Female	O+		Yes	Yes	Yes	Both	On the surface of the tongue, Inside of the lips, Inner surface of the cheeks, Bottom of the tongue	Yes	Yes	Yes	Yes	less than 5 hours	Yes	Morning, Night	Yes	Yes	Pineapples, Figs, Lemons, Oranges, Strawberries	1-2 Cups	Nil	Daily	Chocolates, Cheese, Almonds, Eggs, Spicy food		Vitamin C		Not applicable	Gel, Tablets, Vitamin supplements, Mouth wash						MBBS	Yes	Yes	Nil	Coffee, Tea, Orange Juice, Pineapple Juice
2019-04-29 01:38:42	19	Female	O+		Yes	Yes	Yes	Both	On the surface of the tongue, Inside of the lips, Inner surface of the cheeks, Bottom of the tongue	Yes	Yes	Yes	Yes	5-6 Hours	Yes	Morning, Night, After food	Yes	Yes	Pineapples, Lemons, Oranges	Nil	Nil	Daily	Chocolates, Spicy food		Vitamin B		Not applicable	Not applicable						MBBS	Yes	Yes	Nil	Coffee, Tea, Carbonated Drinks, Orange Juice, Pineapple Juice
2019-04-29 01:39:52	20	Female	O+		Yes	Yes	Yes	Clusters	On the surface of the tongue	Yes	Yes	Yes	Yes	less than 5 hours	Yes	Morning, Afternoon, Evening, After food	Yes	Yes	Pineapples, Lemons, Oranges, Strawberries, Bananas	1-2 Cups	Nil	3-4 times a week	Chocolates, Spicy food				Not applicable	Not applicable						MBBS	Yes	Yes	Nil	Coffee, Tea, Carbonated Drinks, Orange Juice
2019-04-29 01:40:59	19	Female	B+		No	No	No	Not Applicable	Not Applicable	Not Applicable	No	No	Not Applicable	More than 8 Hours	Yes	Morning	Not Applicable	No	Not applicable	1-2 Cups	Nil	3-4 times a week	Not aplicable				Not applicable	Not applicable						MBBS	No	No	Nil	Not Applicable
2019-04-29 01:42:19	19	Female	B+		Yes	No	No	Single Mouth Ulcers	Inside of the lips	No	Yes	No	Not Applicable	5-6 Hours	Yes	Morning	No	No	Not applicable	1-2 Cups	Nil	3-4 times a week	Not aplicable		Vitamin D		Not applicable	Not applicable						MBBS	No	Yes	Nil	Not Applicable
2019-04-29 14:10:29	19	Male	O+		Yes	No	No	Single Mouth Ulcers	Inside of the lips	No	No	No	Not Applicable	less than 5 hours	Yes	Morning	Not Applicable	No	Not applicable	Nil	Nil	Nil	Not aplicable				Not applicable	Vitamin supplements						Mbbs	Yes	No	More than 5 cups	Not Applicable
2019-04-29 14:12:55	19	Male	AB+		Yes	No	No	Single Mouth Ulcers	Inner surface of the cheeks	Yes	Yes	No	Not Applicable	7-8 Hours	Yes	Morning, Afternoon, Evening	Not Applicable	No	Oranges	Nil	Nil	1-2 times a week	Not aplicable				Not applicable	Gel						Mbbs	No	No	Nil	Not Applicable
2019-04-29 14:14:56	21	Male	A+		No	Not Applicable	No	Not Applicable	Not Applicable	No	No	Yes	No	5-6 Hours	Yes	Morning, Night	Not Applicable	No	Not applicable	Nil	3-4 Cups	1-2 times a week	Not aplicable				Not applicable	Not applicable						Mbbs	No	No	1-2 Cups	Not Applicable
2019-04-29 14:19:24	20	Female	O+		Yes	Yes	Yes	Single Mouth Ulcers	Inside of the lips, Inner surface of the cheeks	Yes	Yes	Yes	Yes	7-8 Hours	Yes	Morning, Night	Yes	Yes	Pineapples	Nil	1-2 Cups	3-4 times a week	Chocolates, Almonds, Spicy food		B12		Not applicable	Gel, Vitamin supplements						Mbbs	No	No	1-2 Cups	Coffee, Pineapple Juice
2019-04-29 14:21:04	19	Male	A+		Yes	No	No	Single Mouth Ulcers	Inside of the lips, Inner surface of the cheeks	No	No	No	Not Applicable	5-6 Hours	Yes	Morning, Night	Not Applicable	Yes	Lemons	1-2 Cups	Nil	1-2 times a week	Not aplicable				Not applicable	Gel						Mbbs	No	No	1-2 Cups	Carbonated Drinks, Orange Juice
2019-04-29 14:22:51	19	Female	A+		Yes	Yes	No	Single Mouth Ulcers	Inside of the lips	No	Yes	No	Not Applicable	5-6 Hours	Yes	Morning	No	Yes	Not applicable	Nil	Nil	1-2 times a week	Not aplicable				Not applicable	Not applicable						Mbbs	No	No	1-2 Cups	Not Applicable
2019-04-29 14:24:53	20	Male	A+		No	Not Applicable	No	Not Applicable	Not Applicable	No	No	Yes	Not Applicable	More than 8 Hours	Yes	Morning	Not Applicable	No	Not applicable	Nil	Nil	3-4 times a week	Not aplicable				Not applicable	Not applicable						Mbbs	No	No	3-4 Cups	Not Applicable
2019-04-29 14:27:17	21	Male	A+		No	Not Applicable	No	Not Applicable	Not Applicable	Not Applicable	No	No	Not Applicable	7-8 Hours	Yes	Morning	Not Applicable	No	Not applicable	1-2 Cups	Nil	3-4 times a week	Not aplicable				Not applicable	Not applicable						Mbbs	No	No	1-2 Cups	Not Applicable
2019-04-29 14:29:11	21	Female	B+		No	Not Applicable	No	Not Applicable	Not Applicable	No	No	No	Not Applicable	5-6 Hours	Yes	Morning, Night	No	No	Not applicable	Nil	Nil	1-2 times a week	Not aplicable			Dust	Not applicable	Not applicable						Mbbs	No	Yes	Nil	Not Applicable
2019-04-29 15:03:15	21	Male	A+		No	Not Applicable	No	Not Applicable	Not Applicable	Not Applicable	No	No	Not Applicable	5-6 Hours	Yes	Morning	Not Applicable	No	Not applicable	Nil	1-2 Cups	Nil	Not aplicable		Vitamin D		Not applicable	Not applicable						MBBS	No	No	3-4 Cups	Not Applicable
2019-04-29 15:06:19	20	M	A+		No	No	No	Not Applicable	Not Applicable	Yes	No	Yes	No	7-8 Hours	Yes	Morning	Not Applicable	No	Not applicable	1-2 Cups	1-2 Cups	3-4 times a week	Not aplicable				Not applicable	Not applicable						MBBS	No	Yes	1-2 Cups	Not Applicable
2019-04-29 15:11:03	20	Female	O+		No	Not Applicable	No	Not Applicable	Not Applicable	Not Applicable	No	No	Not Applicable	5-6 Hours	Yes	Morning, After food	Not Applicable	No	Not applicable	Nil	1-2 Cups	1-2 times a week	Not aplicable				Not applicable	Not applicable						MBBS	No	Yes	Nil	Not Applicable
2019-04-29 15:58:52	19	Male	A+		Yes	Yes	No	Single Mouth Ulcers	Inside of the lips, Inner surface of the cheeks, Bottom of the tongue	Yes	No	Yes	Yes	5-6 Hours	Yes	Morning, After food	Not Applicable	No	Not applicable	1-2 Cups	1-2 Cups	1-2 times a week	Not aplicable		Vit A and Vit C deficiency	Mosquito	Not applicable	Vitamin supplements						MBBS	No	No	Nil	Not Applicable
2019-04-29 22:47:52	23	F	A+		Yes	Yes	No	Single Mouth Ulcers	Inside of the lips	No	Yes	No	Not Applicable	5-6 Hours	Yes	Morning	No	No	Not applicable	1-2 Cups	1-2 Cups	1-2 times a week	Spicy food				Not applicable	Gel						Mbbs	No	Yes	1-2 Cups	Carbonated Drinks
2019-04-29 22:49:33	22	F	A+		Yes	No	Yes	Single Mouth Ulcers	Inner surface of the cheeks	Yes	Yes	No	Not Applicable	5-6 Hours	Yes	Morning, Night	No	Yes	Not applicable	3-4 Cups	1-2 Cups	1-2 times a week	Not aplicable				Not applicable	Vitamin supplements, Mouth wash, Home remedies						Mbbs	No	No	Nil	Not Applicable
2019-04-29 22:51:02	22	F	AB+		No	No	No	Not Applicable	Not Applicable	No	No	No	Not Applicable	less than 5 hours	No	Morning	No	No	Not applicable	Nil	1-2 Cups	Nil	Not aplicable				Not applicable	Not applicable						Mbbs	No	Yes	Nil	Not Applicable
2019-04-29 23:31:43	19	Female	B+		Yes	No	No	Single Mouth Ulcers	Inside of the lips, Inner surface of the cheeks	Yes	Yes	Yes	No	7-8 Hours	Yes	Morning, Night	No	Yes	Pineapples	Nil	Nil	Nil	Spicy food		Iron Calicum vitamin b1/		Not applicable	Gel						MBBS	No	Yes	1-2 Cups	Not Applicable
2019-04-29 23:46:14	21	Female	O+		Yes	Yes	Yes	Single Mouth Ulcers	Inside of the lips, Inner surface of the cheeks, Bottom of the tongue	Yes	No	Yes	No	7-8 Hours	Yes	Morning	No	Yes	Not applicable	Nil	Nil	1-2 times a week	Not aplicable		Vitamin AD	Vasomotor Rhingis	Not applicable	Gel						MBBS	No	Yes	Nil	Not Applicable
2019-04-29 23:47:55	21	Female	A+		Yes	No	Yes	Single Mouth Ulcers	Inside of the lips	Not Applicable	No	No	Not Applicable	7-8 Hours	Yes	Morning, Night	No	No	Not applicable	Nil	Nil	1-2 times a week	Not aplicable			Dust allergy	Not applicable	Not applicable						MBBS	No	No	Nil	Not Applicable
2019-04-29 23:49:39	21	Female	A+		Yes	No	Yes	Single Mouth Ulcers	Inside of the lips, Inner surface of the cheeks	Yes	Yes	No	Not Applicable	7-8 Hours	Yes	Morning, Night	No	Yes	Not applicable	Nil	Nil	Nil	Not aplicable				Not applicable	Not applicable						MBBS	No	No	Nil	Not Applicable
2019-05-03 15:32:48	19	Male	O+		Yes	No	No	Single Mouth Ulcers	Inside of the lips	No	No	No	Not Applicable	5-6 Hours	Yes	Morning	Not Applicable	No	Not applicable	Nil	1-2 Cups	Nil	Spicy food				Not applicable	Home remedies						BDS	No	Yes	Nil	Not Applicable
2019-05-04 00:49:26	19	Female	B+		No	No	No	Not Applicable	Not Applicable	No	Yes	No	Not Applicable	7-8 Hours	Yes	Morning, Night	No	No	Not applicable	Nil	Nil	Nil	Not aplicable				Not applicable	Not applicable						MBBS	No	Yes	Nil	Not Applicable
2019-05-04 00:51:10	20	Female	O+		Yes	No	No	Single Mouth Ulcers	On the surface of the tongue, Inside of the lips	Yes	Yes	No	Not Applicable	7-8 Hours	Yes	Morning, Night	No	No	Pineapples	Nil	Nil	Nil	Spicy food				Not applicable	Gel						MBBS	No	Yes	Nil	Not Applicable
2019-05-04 18:48:43	20	Female	O+		Yes	Yes	Yes	Both	On the surface of the tongue, Inside of the lips, Inner surface of the cheeks, Bottom of the tongue	Yes	Yes	Yes	Yes	less than 5 hours	Yes	Morning	Yes	Yes	Pineapples, Apples, Figs, Lemons, Oranges, Strawberries, Bananas	1-2 Cups	1-2 Cups	3-4 times a week	Chocolates, Cheese, Peanuts, Almonds, Eggs, Spicy food		Vit D, Vit B12, Vit E		Not applicable	Gel, Tablets, Vitamin supplements, Home remedies						MBBS	Yes	Yes	1-2 Cups	Coffee, Tea, Milk, Carbonated Drinks, Orange Juice, Pineapple Juice
2019-05-10 03:44:06	20	Male	B+		No	Not Applicable	No	Not Applicable	Not Applicable	Not Applicable	No	No	Not Applicable	5-6 Hours	Yes	Night	Not Applicable	No	Not applicable	1-2 Cups	1-2 Cups	1-2 times a week	Not aplicable				Not applicable	Not applicable						Dental	No	Yes	Nil	Not Applicable
2019-05-10 03:47:10	16	Female	B+		No	No	Yes	Not Applicable	Not Applicable	No	No	Yes	No	less than 5 hours	Yes	Morning, Night, After food	No	No	Not applicable	3-4 Cups	Nil	Daily	Not aplicable				Not applicable	Not applicable						Dental	No	Yes	3-4 Cups	Not Applicable
2019-05-10 03:48:02	18	Male	B+		Yes	Yes	No	Single Mouth Ulcers	Inner surface of the cheeks	No	Yes	No	Not Applicable	7-8 Hours	Yes	Morning, Night	Not Applicable	No	Not applicable	Nil	Nil	Nil	Spicy food		No	Dust allergies	Not applicable	Mouth wash, Home remedies				Kiwi	Gum wax for the braces to prevent Ulcers	BBA ( Marketing and Sales )	No	No	1-2 Cups	Not Applicable
2019-05-10 03:52:55	19	Female	O+		No	No	No	Not Applicable	Not Applicable	Not Applicable	No	Yes	No	7-8 Hours	Yes	Morning, Night	No	No	Not applicable	Nil	3-4 Cups	1-2 times a week	Not aplicable				Not applicable	Not applicable						BDS Dentistry	No	Yes	Nil	Not Applicable
2019-05-10 07:28:14	17	Females	O+		Yes	Yes	Yes	Single Mouth Ulcers	Inside of the lips, Inner surface of the cheeks	Yes	Yes	No	Not Applicable	5-6 Hours	Yes	Morning, Night, After food	No	No	Not applicable	Nil	Nil	3-4 times a week	Not aplicable				Not applicable	Home remedies						Dental	No	Yes	1-2 Cups	Carbonated Drinks
2019-05-10 09:34:17	18	Female	O+		Yes	Yes	Yes	Single Mouth Ulcers	Inside of the lips	No	No	No	Not Applicable	7-8 Hours	Yes	Morning, Night, After food, Before food	No	No	Not applicable	Nil	1-2 Cups	Nil	Not aplicable				Not applicable	Not applicable						Bds	No	Yes	1-2 Cups	Not Applicable
2019-05-10 09:51:28	19	female	AB+		No	No	No	Single Mouth Ulcers	Inside of the lips	Yes	No	No	Not Applicable	More than 8 Hours	Yes	Morning	No	No	Not applicable	1-2 Cups	1-2 Cups	1-2 times a week	Spicy food				Not applicable	Not applicable						dental	No	No	3-4 Cups	Orange Juice
2019-05-10 09:53:36	17	Female	O+		No	No	No	Not Applicable	Not Applicable	No	Yes	No	Not Applicable	5-6 Hours	Yes	Morning	No	No	Not applicable	1-2 Cups	Nil	Nil	Not aplicable				Not applicable	Not applicable						Bds	Yes	Yes	Nil	Not Applicable
2019-05-11 17:30:36	19	Female	B-		Yes	Yes	Yes	Single Mouth Ulcers	On the surface of the tongue, Inside of the lips, Inner surface of the cheeks	No	No	No	Not Applicable	5-6 Hours	Yes	Morning, Night	No	Yes	Not applicable	1-2 Cups	1-2 Cups	Nil	Spicy food				Not applicable	Gel						MBBS	No	Yes	1-2 Cups	Not Applicable
2019-06-04 15:05:17	19	Female	A+		Yes	No	No	Single Mouth Ulcers	On the surface of the tongue, Inside of the lips, Inner surface of the cheeks	No	No	No	Not Applicable	7-8 Hours	Yes	Morning, Night	No	No	Not applicable	Nil	Nil	Nil	Spicy food				Not applicable	Not applicable						Mbbs	No	Yes	1-2 Cups	Not Applicable
2019-06-04 15:06:37	19	Female	A+		Yes	Yes	No	Single Mouth Ulcers	Inner surface of the cheeks	Yes	Yes	No	Not Applicable	5-6 Hours	Yes	Morning	No	No	Not applicable	1-2 Cups	Nil	1-2 times a week	Not aplicable				Not applicable	Gel						Mbbs	No	No	Nil	Not Applicable
2019-06-04 15:15:46	19	Female	O+		Yes	Yes	No	Single Mouth Ulcers	Inside of the lips	Not Applicable	No	No	Not Applicable	5-6 Hours	No	Morning, Night	No	No	Not applicable	1-2 Cups	Nil	1-2 times a week	Not aplicable				Not applicable	Vitamin supplements						Mbbs	No	No	Nil	Not Applicable
2019-07-10 23:13:53	18	Female	O+		Yes	No	No	Single Mouth Ulcers	Inside of the lips	No	Yes	No	No	5-6 Hours	Yes	Morning, Night	No	No	Not applicable	Nil	1-2 Cups	1-2 times a week	Not applicable				Not applicable	Not applicable						Bcom	No	Yes	Nil	Not Applicable
2019-07-10 23:16:36	18	Male	B-		No	No	No	Not Applicable	Not Applicable	No	No	No	Not Applicable	5-6 Hours	Yes	Morning	Not Applicable	No	Not applicable	1-2 Cups	Nil	Nil	Not applicable				Not applicable	Not applicable						Bcom	No	No	Nil	Not Applicable
2019-07-10 23:18:33	18	Male	O+		No	No	No	Not Applicable	Not Applicable	No	No	No	Not Applicable	5-6 Hours	No	Morning	Not Applicable	No	Not applicable	1-2 Cups	1-2 Cups	1-2 times a week	Not applicable				Not applicable	Not applicable						Bcom	No	No	1-2 Cups	Not Applicable
2019-07-10 23:20:17	18	Female	AB+		No	No	No	Not Applicable	Not Applicable	Yes	No	No	Not Applicable	5-6 Hours	Yes	Morning	No	No	Not applicable	1-2 Cups	Nil	Nil	Not applicable				Not applicable	Not applicable						Bcom	No	Yes	1-2 Cups	Not Applicable
2019-07-10 23:23:40	17	Male	A+		No	No	No	Not Applicable	Not Applicable	Not Applicable	No	No	Not Applicable	7-8 Hours	Yes	Morning, Night, After food	No	No	Not applicable	1-2 Cups	1-2 Cups	1-2 times a week	Not applicable			Dust allergy	Not applicable	Not applicable						Bcom	No	No	1-2 Cups	Not Applicable
2019-07-10 23:25:47	18	Female	B+		Yes	No	No	Single Mouth Ulcers	Inside of the lips, Bottom of the tongue	Yes	No	No	Not Applicable	7-8 Hours	Yes	Morning, Night	No	No	Oranges	1-2 Cups	Nil	1-2 times a week	Not applicable		Vitamin D		Not applicable	Vitamin supplements, Home remedies						Bcom	No	Yes	Nil	Not Applicable
2019-07-10 23:27:45	18	Male	B+		Yes	Yes	Yes	Single Mouth Ulcers	On the surface of the tongue, Inside of the lips, Inner surface of the cheeks, Bottom of the tongue, Roof of the mouth	Yes	No	No	Not Applicable	7-8 Hours	No	Morning	No	Yes	Pineapples	1-2 Cups	1-2 Cups	Nil	Spicy food				Not applicable	Gel, Tablets						Bcom	No	No	1-2 Cups	Tea
2019-07-10 23:31:32	18	Female	AB+		Yes	No	No	Clusters	Inside of the lips, Inner surface of the cheeks	Yes	No	No	Not Applicable	7-8 Hours	Yes	Morning	No	Yes	Not applicable	Nil	1-2 Cups	Nil	Spicy food				Not applicable	Not applicable						Bcom	No	Yes	Nil	Coffee
2019-07-10 23:33:51	17	Male	B+		Yes	No	Yes	Single Mouth Ulcers	On the surface of the tongue, Inside of the lips, Bottom of the tongue, Roof of the mouth	Yes	No	Yes	No	5-6 Hours	Yes	Morning, Night	No	No	Pineapples, Lemons, Oranges	1-2 Cups	Nil	Daily	Peanuts			Exema	Not applicable	Gel, Tablets, Mouth wash				All sour fruits		Bcom	No	Yes	Nil	Pineapple Juice
2019-07-10 23:36:54	18	F	AB-		Yes	Yes	No	Single Mouth Ulcers	Inside of the lips, Inner surface of the cheeks	No	No	No	Not Applicable	7-8 Hours	Yes	Morning	No	No	Pineapples, Not applicable	1-2 Cups	1-2 Cups	Nil	Not applicable				Not applicable	Mouth wash						Bcom	No	No	Nil	Not Applicable
2019-07-10 23:39:31	18	F	AB+		Yes	No	No	Single Mouth Ulcers	Inside of the lips	Yes	No	No	Not Applicable	7-8 Hours	Yes	Morning	No	No	Not applicable	1-2 Cups	1-2 Cups	Nil	Not applicable				Not applicable	Mouth wash						Bcom	No	No	Nil	Not Applicable
2019-07-10 23:42:40	18	M	A+		Yes	No	No	Single Mouth Ulcers	Inside of the lips	Yes	No	No	Not Applicable	7-8 Hours	Yes	Morning	Not Applicable	No	Apples	Nil	Nil	Nil	Not applicable				Not applicable	Not applicable						Bcom	No	No	Nil	Not Applicable
2019-07-11 00:07:03	17	M	O+		Yes	No	No	Single Mouth Ulcers	On the surface of the tongue, Inside of the lips, Inner surface of the cheeks, Bottom of the tongue	Yes	No	No	Not Applicable	7-8 Hours	Yes	Morning	Not Applicable	Yes	Not applicable	Nil	Nil	1-2 times a week	Not applicable				Not applicable	Not applicable						Bcom	No	Yes	1-2 Cups	Not Applicable
2019-07-11 00:09:07	18	F	B-		Yes	No	No	Single Mouth Ulcers	On the surface of the tongue, Inside of the lips, Inner surface of the cheeks	No	No	No	Not Applicable	7-8 Hours	Yes	Morning	Yes	Yes	Pineapples	Nil	1-2 Cups	Nil	Not applicable				Not applicable	Home remedies						Bcom	No	No	Nil	Not Applicable
2019-07-11 00:10:51	18	F	AB+		Yes	No	Yes	Single Mouth Ulcers	Inner surface of the cheeks	Yes	No	No	Not Applicable	7-8 Hours	Yes	Morning	Yes	Yes	Not applicable	1-2 Cups	1-2 Cups	1-2 times a week	Not applicable				Not applicable	Home remedies						Bcom	No	Yes	Nil	Not Applicable
2019-07-11 00:13:13	18	F	A+		Yes	Yes	No	Single Mouth Ulcers	Inside of the lips	Yes	No	Yes	Yes	7-8 Hours	Yes	Morning	No	No	Pineapples	1-2 Cups	Nil	1-2 times a week	Not applicable				Not applicable	Not applicable						Bcom	No	No	1-2 Cups	Not Applicable
2019-07-11 00:15:14	18	F	B+		Yes	Yes	Yes	Single Mouth Ulcers	On the surface of the tongue, Bottom of the tongue, Roof of the mouth	No	No	Yes	Yes	5-6 Hours	Yes	Morning, Night	Yes	Yes	Not applicable	Nil	3-4 Cups	Nil	Not applicable				Not applicable	Not applicable						Bcom	No	No	Nil	Not Applicable
2019-07-11 00:19:11	18	M	O+		No	Not Applicable	No	Not Applicable	Not Applicable	Not Applicable	Yes	Yes	Not Applicable	7-8 Hours	Yes	Morning	Not Applicable	No	Not applicable	Nil	Nil	Nil	Not applicable				Not applicable	Not applicable						Bcom	No	No	1-2 Cups	Not Applicable
2019-07-11 08:11:54	18	M	A+		Yes	Yes	Yes	Single Mouth Ulcers	Inside of the lips, Inner surface of the cheeks	No	Yes	No	Not Applicable	7-8 Hours	Yes	Morning	Not Applicable	No	Not applicable	Nil	1-2 Cups	1-2 times a week	Not applicable				Not applicable	Gel, Home remedies						Bcom	No	No	1-2 Cups	Not Applicable
2019-07-11 08:13:23	18	F	AB+		Yes	Yes	Yes	Single Mouth Ulcers	Inside of the lips, Inner surface of the cheeks	No	Yes	No	Not Applicable	7-8 Hours	Yes	Morning, Night	Yes	Yes	Pineapples	Nil	1-2 Cups	1-2 times a week	Eggs				Not applicable	Gel						Bcom	No	Yes	Nil	Coffee
2019-07-11 08:14:45	18	F	A+		Yes	Yes	Yes	Single Mouth Ulcers	Inside of the lips, Inner surface of the cheeks	No	Yes	No	Not Applicable	7-8 Hours	Yes	Morning, Night	No	No	Not applicable	1-2 Cups	1-2 Cups	1-2 times a week	Spicy food				Not applicable	Home remedies						Bcom	No	Yes	1-2 Cups	Not Applicable
2019-07-11 08:16:07	18	M	O+		Yes	Yes	No	Single Mouth Ulcers	Inside of the lips, Inner surface of the cheeks	No	No	No	Not Applicable	7-8 Hours	Yes	Morning, Night	Not Applicable	Yes	Not applicable	Nil	Nil	1-2 times a week	Spicy food				Not applicable	Not applicable						Bcom	No	Yes	1-2 Cups	Not Applicable
2019-07-11 08:17:39	18	M	O+		Yes	Yes	No	Single Mouth Ulcers	Bottom of the tongue	No	Yes	No	Not Applicable	7-8 Hours	Yes	Morning, Night, After food	Not Applicable	No	Pineapples	3-4 Cups	Nil	Daily	Spicy food				Not applicable	Gel						Bcom	No	No	3-4 Cups	Pineapple Juice
2019-07-11 08:19:12	18	M	B+		Yes	Yes	Yes	Single Mouth Ulcers	Inside of the lips	No	Yes	Yes	Yes	5-6 Hours	Yes	Morning, Night, After food	Not Applicable	No	Not applicable	1-2 Cups	Nil	3-4 times a week	Spicy food				Not applicable	Home remedies						Bcom	No	Yes	1-2 Cups	Coffee
2019-07-11 08:21:09	17	F	B+		Yes	Not Applicable	Yes	Single Mouth Ulcers	Inside of the lips, Inner surface of the cheeks	No	Yes	No	Not Applicable	5-6 Hours	No	Morning	Yes	No	Not applicable	Nil	Nil	Nil	Not applicable				Not applicable	Gel, Mouth wash, Home remedies						Bcom	No	Yes	Nil	Not Applicable
2019-07-11 08:22:47	18	Male	A+		Yes	Yes	No	Single Mouth Ulcers	Inside of the lips, Inner surface of the cheeks	Yes	Yes	Yes	Yes	5-6 Hours	Yes	Morning	Not Applicable	Yes	Pineapples, Oranges	1-2 Cups	1-2 Cups	1-2 times a week	Spicy food				Not applicable	Gel, Vitamin supplements						B COM	No	No	Nil	Not Applicable
2019-07-11 08:22:53	18	F	O-		Yes	Yes	Yes	Single Mouth Ulcers	Inside of the lips	No	No	No	Not Applicable	7-8 Hours	Yes	Morning	No	No	Pineapples, Oranges	Nil	Nil	1-2 times a week	Not applicable				Not applicable	Gel						Bcom	Yes	Yes	1-2 Cups	Orange Juice, Pineapple Juice
2019-07-11 08:24:14	18	F	A+		Yes	No	Yes	Single Mouth Ulcers	Inside of the lips, Inner surface of the cheeks	Yes	No	Yes	Yes	7-8 Hours	Yes	Morning	No	No	Not applicable	Nil	Nil	Nil	Not applicable				Not applicable	Gel, Home remedies						Bcom	No	No	1-2 Cups	Not Applicable
2019-07-11 08:24:32	18	Female	A+		Yes	Yes	Yes	Single Mouth Ulcers	Inside of the lips, Inner surface of the cheeks	Yes	Yes	Yes	Yes	5-6 Hours	Yes	Morning, Afternoon	Yes	Yes	Not applicable	Nil	Nil	Nil	Spicy food				Not applicable	Home remedies						B COM	No	Yes	Nil	Not Applicable
2019-07-11 08:25:59	18	M	A+		Yes	Yes	No	Single Mouth Ulcers	Inside of the lips, Inner surface of the cheeks	Yes	No	No	No	7-8 Hours	Yes	Morning	Not Applicable	No	Apples, Lemons	1-2 Cups	1-2 Cups	Nil	Chocolates, Peanuts, Spicy food			Skin allergy	Not applicable	Not applicable						Bcom	No	Yes	1-2 Cups	Not Applicable
2019-07-11 08:26:23	18	M	B+		Yes	Yes	No	Single Mouth Ulcers	Inside of the lips	Yes	Yes	No	Not Applicable	5-6 Hours	Yes	Morning, Evening, Night	Not Applicable	Yes	Not applicable	Nil	Nil	1-2 times a week	Spicy food				Not applicable	Not applicable						B com	No	No	1-2 Cups	Not Applicable
2019-07-11 08:27:32	18	M	AB+		Yes	Yes	Yes	Single Mouth Ulcers	Inside of the lips	No	No	No	No	5-6 Hours	Yes	Morning, Night	Not Applicable	No	Apples	1-2 Cups	1-2 Cups	Nil	Not applicable				Not applicable	Not applicable						Bcom	No	No	Nil	Not Applicable
2019-07-11 08:28:51	18	M	B-		Yes	Yes	Yes	Single Mouth Ulcers	Inside of the lips	Yes	Yes	No	Not Applicable	5-6 Hours	Yes	Morning	Not Applicable	No	Not applicable	Nil	1-2 Cups	Nil	Not applicable				Not applicable	Not applicable						B com	No	No	Nil	Not Applicable
2019-07-11 08:29:07	18	F	O-		Yes	Yes	Yes	Single Mouth Ulcers	On the surface of the tongue, Inside of the lips	No	No	No	Not Applicable	5-6 Hours	Yes	Morning, Night	No	No	Not applicable	1-2 Cups	Nil	Nil	Not applicable				Not applicable	Gel						Bcom	No	No	Nil	Not Applicable
2019-07-11 08:30:43	18	F	B+		Yes	Yes	Yes	Single Mouth Ulcers	Inside of the lips, Inner surface of the cheeks	No	Yes	No	Not Applicable	5-6 Hours	Yes	Morning, Night	No	No	Not applicable	Nil	Nil	1-2 times a week	Not applicable				Not applicable	Home remedies						Bcom	No	Yes	1-2 Cups	Not Applicable
2019-07-11 08:30:50	17	M	O+		Yes	No	Yes	Single Mouth Ulcers	Inside of the lips	Yes	Yes	No	Not Applicable	7-8 Hours	Yes	Morning	Not Applicable	No	Not applicable	Nil	1-2 Cups	1-2 times a week	Spicy food				Not applicable	Home remedies						B com	No	No	1-2 Cups	Not Applicable
2019-07-11 08:32:13	18	F	A+		Yes	No	Yes	Single Mouth Ulcers	Inside of the lips	No	No	No	Not Applicable	7-8 Hours	Yes	Morning, Night	No	Yes	Not applicable	1-2 Cups	Nil	1-2 times a week	Not applicable			Skin allergy	Not applicable	Gel						Bcom	No	No	1-2 Cups	Not Applicable
2019-07-11 08:32:43	18	F	O+		Yes	No	Yes	Single Mouth Ulcers	Inside of the lips, Inner surface of the cheeks	Yes	Yes	No	Not Applicable	5-6 Hours	Yes	Morning, Night	Yes	Yes	Pineapples, Oranges, Strawberries	Nil	Nil	1-2 times a week	Almonds, Eggs, Spicy food				Not applicable	Not applicable						B com	No	Yes	1-2 Cups	Not Applicable
2019-07-11 08:38:27	18	Female	O+		Yes	Yes	Yes	Single Mouth Ulcers	Inside of the lips, Inner surface of the cheeks	Yes	No	No	Not Applicable	7-8 Hours	Yes	Morning, Night	No	No	Not applicable	Nil	Nil	1-2 times a week	Not applicable				Not applicable	Not applicable						Bcom	No	Yes	Nil	Not Applicable
2019-07-11 08:39:10	18	M	A+		Yes	No	Yes	Single Mouth Ulcers	Inside of the lips, Inner surface of the cheeks	Yes	No	No	Not Applicable	7-8 Hours	Yes	Morning, Night	Not Applicable	Yes	Not applicable	Nil	1-2 Cups	1-2 times a week	Not applicable				Not applicable	Not applicable						B com	No	Yes	1-2 Cups	Not Applicable
2019-07-11 08:40:14	18	M	A+		Yes	Yes	No	Clusters	Inside of the lips	Yes	No	Yes	Yes	7-8 Hours	Yes	Morning	Not Applicable	No	Figs	1-2 Cups	1-2 Cups	Nil	Chocolates				Not applicable	Gel, Tablets						Bcom	No	No	1-2 Cups	Coffee
2019-07-11 08:42:08	18	F	B+		Yes	Yes	No	Single Mouth Ulcers	Inside of the lips	No	Yes	No	Not Applicable	More than 8 Hours	No	Morning, Night	No	No	Not applicable	Nil	Nil	Nil	Not applicable		Vit D	Dust Allergy	Not applicable	Gel, Tablets, Vitamin supplements, Mouth wash, Home remedies						Bcom	No	Yes	1-2 Cups	Not Applicable
2019-07-11 08:43:19	17	Female	O+		Yes	No	No	Not Applicable	Inside of the lips	Yes	No	No	Not Applicable	5-6 Hours	Yes	Morning	No	No	Not applicable	1-2 Cups	Nil	Nil	Spicy food				Not applicable	Not applicable						1st BCOM	No	No	Nil	Not Applicable
2019-07-11 08:43:35	18	M	O+		Yes	Yes	Yes	Clusters	Inner surface of the cheeks, Bottom of the tongue	Yes	Yes	Yes	Yes	5-6 Hours	Yes	Morning, Night	Not Applicable	Yes	Pineapples, Strawberries	1-2 Cups	1-2 Cups	Daily	Spicy food			Acne	Not applicable	Not applicable						B com	Yes	Yes	1-2 Cups	Tea
2019-07-12 20:54:42	18	M	A+		Yes	Yes	Yes	Single Mouth Ulcers	Inside of the lips	Yes	Yes	Yes	No	7-8 Hours	Yes	Morning	Not Applicable	No	Not applicable	1-2 Cups	1-2 Cups	Daily	Not applicable				Not applicable	Not applicable						Bcom	No	Yes	1-2 Cups	Not Applicable
2019-07-12 20:56:04	18	M	B+		Yes	No	Yes	Single Mouth Ulcers	Inside of the lips	Yes	No	No	Not Applicable	7-8 Hours	Yes	Morning	Not Applicable	No	Not applicable	1-2 Cups	Nil	1-2 times a week	Chocolates				Not applicable	Gel						Bcom	No	No	1-2 Cups	Not Applicable
2019-07-12 20:57:42	18	M	A+		No	No	No	Not Applicable	Not Applicable	Not Applicable	No	No	Not Applicable	5-6 Hours	No	Morning, Afternoon, Evening, Night, After food, Before food	Not Applicable	No	Not applicable	1-2 Cups	1-2 Cups	1-2 times a week	Not applicable				Not applicable	Not applicable						Bcom	No	Yes	Nil	Not Applicable
2019-07-12 20:59:40	19	M	AB+		No	No	No	Not Applicable	Not Applicable	No	No	Yes	No	less than 5 hours	No	Morning, Afternoon, Evening, Night, After food, Before food	No	No	Not applicable	Nil	3-4 Cups	Nil	Not applicable				Not applicable	Not applicable						Bcom	No	No	3-4 Cups	Not Applicable
2019-07-12 21:01:45	18	M	O+		No	No	No	Single Mouth Ulcers	Not Applicable	No	No	No	Not Applicable	7-8 Hours	Yes	Morning	Not Applicable	No	Not applicable	1-2 Cups	1-2 Cups	Nil	Not applicable				Not applicable	Not applicable						Bcom	No	No	1-2 Cups	Not Applicable
2019-07-12 21:03:23	18	M	O+		No	No	No	Not Applicable	Not Applicable	Not Applicable	No	No	Not Applicable	7-8 Hours	Yes	Morning, Night, After food	Not Applicable	No	Not applicable	Nil	Nil	Nil	Not applicable				Not applicable	Not applicable						Bcom	No	No	Nil	Not Applicable
2019-07-12 21:04:58	18	M	O+		No	No	No	Not Applicable	Not Applicable	No	No	No	Not Applicable	7-8 Hours	Yes	Morning	Not Applicable	No	Not applicable	1-2 Cups	1-2 Cups	1-2 times a week	Not applicable				Not applicable	Not applicable						Bcom	No	No	Nil	Not Applicable
2019-07-12 21:06:51	18	M	B+		No	No	No	Not Applicable	Not Applicable	Not Applicable	No	No	No	7-8 Hours	Yes	Morning	Not Applicable	No	Not applicable	Nil	1-2 Cups	Nil	Not applicable				Not applicable	Not applicable						Bcom	No	No	Nil	Not Applicable
2019-07-12 21:08:24	18	F	A+		No	No	No	Not Applicable	Not Applicable	Not Applicable	Yes	No	Not Applicable	7-8 Hours	Yes	Morning, Night	Not Applicable	No	Not applicable	Nil	Nil	Nil	Not applicable				Not applicable	Not applicable						Bcom	No	No	3-4 Cups	Not Applicable
2019-07-12 21:09:36	18	M	A+		Yes	Yes	Yes	Clusters	Inside of the lips	Yes	No	No	Not Applicable	7-8 Hours	Yes	Morning	Not Applicable	No	Not applicable	1-2 Cups	1-2 Cups	Nil	Not applicable				Not applicable	Not applicable						Bcom	No	No	1-2 Cups	Not Applicable
2019-07-12 21:11:05	18	M	A+		Yes	Yes	Yes	Single Mouth Ulcers	Inside of the lips	Yes	Yes	No	Not Applicable	7-8 Hours	Yes	Morning, Night	Not Applicable	No	Pineapples, Apples, Lemons, Oranges	1-2 Cups	1-2 Cups	1-2 times a week	Chocolates, Cheese, Eggs, Spicy food				Not applicable	Gel, Vitamin supplements, Mouth wash, Home remedies						Bcom	No	No	Nil	Coffee, Tea
2019-07-12 21:14:30	18	M	O+		Yes	Yes	Yes	Single Mouth Ulcers	Inside of the lips	Yes	Yes	No	Not Applicable	More than 8 Hours	Yes	Morning, Night	Not Applicable	No	Not applicable	1-2 Cups	Nil	Nil	Not applicable				Not applicable	Not applicable						Bcom	No	No	1-2 Cups	Not Applicable
2019-07-12 21:16:49	18	F	B-		No	Not Applicable	No	Not Applicable	Not Applicable	No	No	No	Not Applicable	7-8 Hours	Yes	Morning	Not Applicable	No	Not applicable	Nil	Nil	Nil	Not applicable				Not applicable	Not applicable						Bcom	No	No	Nil	Not Applicable
2019-07-12 21:21:45	18	M	B+		No	Not Applicable	No	Not Applicable	Not Applicable	Not Applicable	No	No	Not Applicable	7-8 Hours	No	Morning	Not Applicable	No	Not applicable	Nil	Nil	Nil	Not applicable				Not applicable	Not applicable						Bcom	No	No	1-2 Cups	Not Applicable
