# Supplementary material for: Prevalence and risk factors of recurrent aphthous stomatitis among college students at Mangalore, India
Source: PeerJ. 2023 May 15;11:e14998. doi: 10.7717/peerj.14998 (PMC10194064; doi:10.7717/peerj.14998)
Supplement: Supplemental Information 2 [file peerj-11-14998-s002.xlsx]

## Sheet: Sheet1
Timestamp	Age	Sex	Course	Blood Group	Have you been affected by mouth ulcers?	Have you been affected by mouth ulcers in the past 6 months ?	Does your family have a history of mouth ulcers?	If you do get mouth ulcers do they occur in clusters or are they single mouth ulcers?	Where do you usually get mouth ulcers? (Select as many as applicable)	Are you a Diabetic patient?	Does your family have a history of Diabetes?	Do you smoke?	If you stopped smoking, did you discover mouth ulcers during the initial stages when you stopped smoking?	Do you get mouth ulcers because of biting your cheeks, biting your tongue, brushing vigorously, etc.?	Have you ever worn braces/dentures?	How many hours of sleep do you get regularly?	Do you use a toothpaste that foams on brushing?	At what parts of the day do you brush your teeth? (Choose as many as applicable)	For Female participants, have you been affected by ulcers specifically during menstruation?	Do you get mouth ulcers when you are stressed?	Do you get mouth ulcers after the consumption of the following fruits? (Choose as many as applicable)	If there are any other particular fruit that gives you mouth ulcers, please mention it below.	Does any of the following foods give you mouth ulcers? (Choose as many as applicable)	If there are any other particular food that gives you mouth ulcers, please mention it below.	Does any of the following beverages give you mouth ulcers? (Choose as many as applicable)	If there are any other particular beverages that gives you mouth ulcers, please mention it below.	Tell us about your daily consumption of coffee?	Tell us about your daily consumption of tea?	Tell us about your daily consumption of Milk?	How often do you drink carbonated drinks?	Do you have any nutritional deficiencies, if yes please mention?	Do you have any allergies? If so please mention?	Do you suffer from any systemic diseases?	Do you take any medication for your ulcer? (Choose as many as applicable)	Do you take any medication other than the above mentioned to treat your mouth ulcers, please mention it below.
2019/02/22 10:52:25 pm GMT+5:30	20	2	1	1	2	3	1	4	6	2	2	2	3	1	2	2	1	1	2	1	8		7		7		2	2	1	4			5	6
2019/02/22 10:53:51 pm GMT+5:30	19	2	1	3	1	2	2	4	4	2	2	2	3	1	1	3	1	1	2	2	8		7		7		2	2	1	3			5	6
2019/02/22 10:53:55 pm GMT+5:30	21	2	1	7	1	2	2	3	2,3	2	2	2	3	2	2	3	1	1	2	2	4,5		6		7		2	1	1	3			5	6
2019/02/22 10:54:40 pm GMT+5:30	19	1	1	7	1	1	1	3	1,3	2	1	2	3	1	2	2	1	1	3	1	1		6		6		1	1	1	3	O		5	3
2019/02/22 11:00:35 pm GMT+5:30	19	2	1	3	2	2	2	2	3	2	1	2	3	1	2	3	1	1	2	2	8		7		7		1	1	1	4			5	6
2019/02/22 11:00:49 pm GMT+5:30	24	2	1	7	1	2	2	2	2	2	2	2	3	1	1	3	1	1,4	2	2	8		7		7		1	1	1	4			5	5
2019/02/22 11:11:24 pm GMT+5:30	19	1	1	7	1	1	1	2	2,3,4	2	1	2	3	2	1	2	1	1	3	1	1		6		7	Ready mix soup	1	2	2	4	Anemia		5	1,3,4
2019/02/22 11:13:11 pm GMT+5:30	20	2	1	3	1	1	2	2	3	2	2	2	3	2	2	3	1	1,4	2	2	8		7		7		1	1	1	3			5	5
2019/02/22 11:20:45 pm GMT+5:30	21	1	1	3	2	2	2	4	6	2	1	2	3	3	2	3	2	1	3	2	8		7		7		1	1	2	4			5	6
2019/02/22 11:24:48 pm GMT+5:30	21	1	1	7	1	1	1	1	1	2	2	2	3	2	2	2	2	1	3	1	2		1		7		1	1	2	4			5	2,3,4,5
2019/02/22 11:25:29 pm GMT+5:30	19	2	1	1	2	1	2	2	3	2	2	2	3	1	1	2	1	1	1	2	8		6		4		1	1	1	3			5	6
2019/02/22 11:26:51 pm GMT+5:30	20	2	1	7	1	2	2	2	2,3	2	1	2	3	2	1	2	1	1,4	2	2	3		6		7		2	2	2	4	Anemia	Dust	5	5
2019/02/22 11:28:46 pm GMT+5:30	19	2	1	7	1	2	1	2	2,3	2	2	2	3	1	1	3	1	1,3	3	2	8		7		1,2		2	2	1	4			5	1
2019/02/22 11:32:00 pm GMT+5:30	19	2	1	7	1	1	2	2	2	2	1	2	3	1	2	2	2	1,4	2	2	3		3	Chicken	1		2	1	1	3			5	1
2019/02/22 11:35:39 pm GMT+5:30	21	2	1	3	1	2	2	1	2	2	2	1	2	3	2	3	2	1	2	2	1		8		6		3	1	2	4			5	6
2019/02/22 11:42:28 pm GMT+5:30	19	1	1	3	1	2	2	2	1	2	2	2	3	1	1	3	2	1	3	2	8		7		7		1	1	2	3			5	6
2019/02/22 11:51:44 pm GMT+5:30	19	2	1	3	1	1	2	2	2	2	2	2	3	1	2	3	1	1,4	2	1	1	Kiwi	7		6		4	1	1	4	Anemia		5	1,3
2019/02/23 12:35:01 am GMT+5:30	20	2	1	3	1	1	1	3	2,3	2	2	2	3	1	2	2	1	1,4	2	2	8		7		7		2	2	2	2		Pollen	5	1,4
2019/02/23 1:46:43 am GMT+5:30	19	2	1	7	1	2	2	2	1	2	2	2	3	2	2	3	1	1	2	2	8		7		7		1	1	1	2	Vit D , Vit B12		5	1
2019/02/23 7:10:09 am GMT+5:30	19	2	1	7	1	2	2	2	2,3	2	1	2	3	1	1	3	1	1,3	2	2	8		7		7		1	1	2	4			5	6
2019/02/23 7:17:36 am GMT+5:30	20	2	1	1	1	2	2	2	3	2	1	2	3	1	2	3	1	1	2	1	1		7		4		1	1	1	3		Allergic rhinitis	5	6
2019/02/23 7:36:22 am GMT+5:30	19	2	1	1	2	2	2	3	6	2	2	1	3	3	1	3	1	1,4	2	2	8		7		7		2	2	1	3			5	6
2019/02/23 7:48:05 am GMT+5:30	19	2	1	3	1	2	2	2	2,3	2	2	2	3	2	1	2	1	1	2	2	8		7		7		1	1	1	4			5	6
2019/02/23 7:52:23 am GMT+5:30	19	2	1	1	1	2	2	2	3	2	2	2	3	1	2	3	2	1,4	2	2	8		6		7		2	1	2	4			5	5
2019/02/23 8:10:27 am GMT+5:30	21	2	1	1	1	1	2	2	2	2	2	2	3	1	2	3	1	1	2	1	1		7		7		1	1	2	3			5	6
2019/02/23 8:34:55 am GMT+5:30	19	2	1	7	1	1	1	2	2	2	1	2	3	1	2	2	2	1	2	1	8		7		7		1	2	2	4			5	5
2019/02/23 8:39:51 am GMT+5:30	19	1	1	3	1	2	2	2	2	2	2	2	3	2	1	2	1	1	3	2	8		7		7		1	2	2	3			5	6
2019/02/23 9:00:11 am GMT+5:30	20	2	1	7	2	2	2	4	6	2	1	2	3	3	1	3	2	1	2	2	8		7		7		1	1	1	3			5	6
2019/02/23 9:00:15 am GMT+5:30	20	2	1	7	2	2	2	4	1,2	2	1	2	3	3	2	3	2	1	2	2	8		7		7		1	1	1	3			5	6
2019/02/23 9:25:39 am GMT+5:30	20	1	1	7	2	3	2	4	6	2	2	2	3	3	1	3	1	1	3	2	8		7		7		1	1	1	3			5	6
2019/02/23 9:26:40 am GMT+5:30	19	2	1	7	1	1	1	2	3	2	1	2	3	1	2	3	1	1	2	1	8	-	6	-	7	-	1	1	3	4	-	-	5	6	-
2019/02/23 10:03:29 am GMT+5:30	20	2	1	7	1	1	1	2	2,3	2	1	1	3	1	2	3	1	1	3	1	1,5		7		7		1	2	1	3			5	6
2019/02/23 10:31:07 am GMT+5:30	18	2	1	7	1	2	1	3	1,3	2	2	1	2	2	1	2	1	1	3	2	8		7		7		1	1	1	2			5	6
2019/02/23 10:36:16 am GMT+5:30	20	1	1	7	2	2	2	4	6	2	2	2	3	2	2	2	2	1	3	2	8		7		7		1	1	1	2			5	6
2019/02/23 11:10:10 am GMT+5:30	19	2	1	1	1	1	1	3	2	2	1	2	3	1	1	3	1	1,4	2	2	8		7		7		2	1	2	3	Vitamin D, vitamin B12		5	1,3
2019/02/23 11:30:17 am GMT+5:30	21	2	4	3	1	2	1	2	2,3	2	2	2	2	3	2	2	2	1,4	2	2	8		7		7		1	2	2	1		Dust	5	3
2019/02/23 11:51:30 am GMT+5:30	19	1	1	3	2	2	1	4	2	2	1	2	3	1	2	2	2	1	3	2	8		6		1		2	1	3	4			5	4
2019/02/23 12:27:55 pm GMT+5:30	19	2	1	3	1	1	2	2	3	2	2	2	3	3	1	2	1	1	2	2	8		7		7		2	2	2	4	Vit d and b12		5	6
2019/02/23 2:15:14 pm GMT+5:30	18	2	1	7	1	2	2	2	2,3	2	1	2	3	2	2	2	1	1,2,4	2	2	8		6	Chips	7		1	1	1	4			5	1
2019/02/23 2:30:06 pm GMT+5:30	19	2	1	3	1	2	2	2	3	2	1	2	3	2	2	3	1	1	2	1	8	Guava	6		7		1	1	1	4			5	2
2019/02/23 4:26:35 pm GMT+5:30	18	2	1	7	2	2	2	4	6	2	1	2	3	1	2	3	1	1	2	1	8		7		7		2	2	2	3			5	6
2019/02/23 4:30:16 pm GMT+5:30	18	2	1	1	1	1	2	2	2	2	1	2	2	3	2	2	1	1	3	2	8		7		7		1	1	1	4			5	6
2019/02/23 4:30:51 pm GMT+5:30	19	2	1	3	2	2	2	4	2	2	2	2	2	3	2	3	1	1	3	2	8		7		7		1	2	2	3			5	6
2019/02/23 4:40:23 pm GMT+5:30	19	2	1	1	2	2	2	2	1,2,3	2	1	2	3	1	2	3	1	1	2	2	8		7		7		1	1	2	3	Iron		5	6
2019/02/23 4:59:31 pm GMT+5:30	18	2	1	7	1	1	2	3	2,3	2	2	2	2	1	2	2	1	1,4	2	2	8	No	7		7		2	1	2	3	D		5	5
2019/02/23 5:08:04 pm GMT+5:30	20	2	1	5	1	2	2	3	1,2,3,4,5	2	1	2	3	1	2	3	1	1	2	2	8		7		7		1	1	2	4			5	6
2019/02/23 5:11:25 pm GMT+5:30	18	2	1	7	2	2	2	4	6	2	1	2	3	3	1	2	1	1,4	2	2	8		7		7		2	1	2	4			5	6
2019/02/23 5:20:30 pm GMT+5:30	19	2	1	7	1	2	2	2	2	2	2	2	3	1	2	3	1	1,4	2	2	8		7		7		2	1	2	3			5	1
2019/02/23 5:34:54 pm GMT+5:30	19	2	1	7	1	1	2	3	1,2,3,4	2	2	2	3	1	2	2	2	1	2	2	8		7		7		1	1	2	3			5	1,3
2019/02/23 6:09:38 pm GMT+5:30	20	1	1	7	2	2	2	4	6	2	2	2	3	3	2	3	2	1	3	2	8		7		7		2	1	2	4			5	6
2019/02/23 6:43:39 pm GMT+5:30	18	1	1	1	2	2	2	4	6	2	1	2	3	3	1	3	1	1,4	3	2	8		7		7		2	1	2	4			5	6
2019/02/23 6:57:51 pm GMT+5:30	18	2	1	7	2	2	2	4	6	2	2	2	3	3	1	1	1	1	3	2	8		7		7		2	1	2	3			5	6
2019/02/23 7:18:51 pm GMT+5:30	19	1	1	7	1	2	2	2	1	2	2	2	2	1	2	3	1	1,4	3	2	8		7	No	7		1	2	1	4			5	1
2019/02/23 7:25:39 pm GMT+5:30	19	1	1	3	2	2	2	2	1	2	2	2	2	2	2	2	1	1,4	3	2	8		7		7		1	1	1	4			5	1
2019/02/23 7:27:24 pm GMT+5:30	19	1	1	2	1	3	1	2	1,3	2	2	2	3	1	1	2	1	1,4	3	1	4,5		7		77		2	2	2	4			5	6
2019/02/23 7:36:20 pm GMT+5:30	19	1	1	1	1	2	2	2	2	2	2	2	3	2	1	2	1	1	3	2	8		7		7		1	1	2	4			5	6
2019/02/23 7:38:49 pm GMT+5:30	19	2	1	7	2	2	2	1	2	2	2	2	3	3	2	2	2	1,4	2	1	8		7		7		1	1	2	4			5	3
2019/02/23 7:43:23 pm GMT+5:30	20	2	1	1	1	2	2	2	1,2,3,5	2	1	2	3	1	2	1	1	1,2,4	1	2	8		6		7		1	1	2	2	No	No	5	1
2019/02/23 8:15:37 pm GMT+5:30	20	1	1	1	1	2	1	2	3	2	2	2	3	3	2	3	1	1	3	2	1	Mausami	7		7		1	2	3	4			5	6
2019/02/23 8:17:47 pm GMT+5:30	20	1	1	1	1	2	2	2	2,3	2	2	1	3	1	1	3	2	1	3	2	8		7		7		2	1	3	3			5	1
2019/02/23 8:29:05 pm GMT+5:30	19	1	1	7	2	2	2	4	6	2	2	2	3	3	2	3	2	1,4	3	2	8		7		7		1	2	2	4			5	6
2019/02/23 8:30:54 pm GMT+5:30	20	2	1	7	1	2	1	2	2,3	2	2	2	3	1	2	2	2	1,4	2	1	8		7		6		1	2	2	4	No	No	5	4,5
2019/02/23 8:36:08 pm GMT+5:30	20	1	1	7	1	1	1	2	2,3	2	1	2	3	1	2	2	1	1	3	2	8		7		7		1	1	2	2	No	No	5	1	No
2019/02/23 8:42:37 pm GMT+5:30	20	2	3	3	1	1	1	2	2	2	2	2	3	2	2	2	2	1,4	2	2	8		7		7		1	1	2	3			5	4
2019/02/23 9:01:50 pm GMT+5:30	21	2	1	3	1	2	2	2	1	2	1	2	3	1	2	2	1	1	2	2	1		2		1,6		2	1	2	2			5	6
2019/02/23 9:29:04 pm GMT+5:30	21	1	1	5	1	1	2	2	2,3	2	2	2	3	1	2	3	1	1	3	1	8		7		7		1	1	2	4			5	4
2019/02/23 10:05:45 pm GMT+5:30	20	2	1	1	2	3	2	4	6	2	2	2	3	3	2	2	1	1,3,4	2	2	8		7		7		1	1	2	3		Dust	5	6
2019/02/23 10:29:46 pm GMT+5:30	19	1	1	3	2	2	2	4	6	2	2	2	3	3	1	2	2	1	3	2	8		7		7		1	1	2	2			5	6
2019/02/23 10:31:45 pm GMT+5:30	21	2	1	3	1	1	2	3	2	2	1	2	3	1	2	3	1	1,4	2	2	8		6		7		1	2	2	4			5	6	Amlexanox
2019/02/23 11:54:28 pm GMT+5:30	21	1	1	7	1	1	2	2	2,3	2	2	2	3	1	2	3	1	1,4,5	3	2	8		6		7		2	1	2	2			5	6
2019/02/24 7:10:56 am GMT+5:30	21	2	1	8	1	2	2	2	2	2	2	2	3	2	2	3	1	1,4	2	1	8		7		7		1	2	2	3			5	6
2019/02/24 10:35:33 am GMT+5:30	19	2	3	7	1	2	2	2	2	2	2	2	3	2	2	2	1	1,4	2	2	8		7		7		2	1	2	2			5	6
2019/02/24 11:46:48 am GMT+5:30	21	2	1	1	1	1	1	2	2,3	2	1	2	3	1	2	2	1	1	2	1	8		6		1		2	1	1	3			4	1
2019/02/24 6:58:34 pm GMT+5:30	20	1	1	8	1	1	1	2	2,3	2	2	2	3	2	2	3	1	1	3	2	8		7		7		2	1	2	3		Shrimps,	5	5
2019/02/25 10:39:17 am GMT+5:30	19	2	1	7	1	2	2	2	2	2	2	2	3	2	2	3	2	1	2	1	8		7		1		2	1	1	3			5	3
2019/02/25 12:40:48 pm GMT+5:30	19	2	1	7	1	1	1	3	3	2	2	2	3	3	2	3	1	1	2	2	8		6		7		2	1	2	3			5	6
2019/02/25 2:33:15 pm GMT+5:30	19	1	1	1	1	1	1	2	3	2	1	2	3	1	2	3	1	1,4	3	1	1		6		6		2	2	3	2			5	5
2019/02/25 2:56:42 pm GMT+5:30	20	1	1	7	1	2	2	2	2,3	2	2	2	3	2	2	3	1	1,4	3	2	8		7		7		1	1	2	4			5	1
2019/02/25 2:58:44 pm GMT+5:30	19	2	1	7	1	2	2	2	2,3	2	2	2	3	1	2	2	1	1,3,4	2	2	6		2		7		1	2	2	3			5	3
2019/02/25 4:57:34 pm GMT+5:30	22	1	1	7	2	2	2	2	2	2	2	2	3	2	1	3	1	1,4	3	2	8		7		7		1	1	2	3			5	6
2019/02/25 7:20:26 pm GMT+5:30	20	2	6	8	1	2	2	2	1,3	2	1	2	3	1	2	2	1	1	2	2	8		6		1		1	2	2	4			5	1
2019/02/25 7:45:54 pm GMT+5:30	21	2	1	7	1	1	1	2	2,3	2	1	2	3	2	2	3	1	1,4	2	1	8		7		7		1	1	1	4			5	1,3
2019/02/25 8:06:05 pm GMT+5:30	19	2	1	1	1	2	2	2	3	2	2	1	3	1	1	3	2	1	2	1	8		7		7		2	1	1	1		Allergic to dust and cold	5	6
2019/02/25 8:29:57 pm GMT+5:30	19	1	1	7	1	2	2	2	2,3	2	2	2	3	1	1	2	1	1,4	3	2	8		7		7		1	2	3	4		Dust allergy,allergic rhinitis	5	1,4	Ayurvedic medicine
2019/02/25 8:35:05 pm GMT+5:30	20	2	1	7	1	1	1	3	1,2,3	2	1	2	3	1	1	2	1	1	2	1	8		6		7		2	2	1	4			5	1,4,5
2019/02/25 8:59:30 pm GMT+5:30	19	1	1	1	1	1	1	2	2,3	2	1	2	3	1	1	2	1	1	3	2	8	None	7	None	7	None	1	1	1	3	None		5	6	None
2019/02/26 8:01:25 am GMT+5:30	19	2	1	1	1	1	2	2	2	2	1	2	3	1	1	3	1	1,4	2	2	8		7		7		1	1	2	4		Dust	5	1,3
2019/02/26 8:17:36 am GMT+5:30	20	2	1	5	1	2	1	2	2	2	2	2	3	2	1	2	1	1	2	2	8		6		7		1	2	1	4			5	5
2019/02/26 12:21:49 pm GMT+5:30	22	2	1	2	1	1	2	3	2	2	1	2	3	2	2	3	1	1,4	1	1	8		6		7		2	1	2	3	Iron		5	6
2019/02/26 8:27:15 pm GMT+5:30	19	2	1	7	1	1	1	2	3	2	2	2	3	1	2	3	1	1,4	2	1	8		7		7		1	2	2	4			5	6
2019/03/01 12:05:30 am GMT+5:30	19	2	1	3	1	1	2	2	2	2	2	2	3	1	1	3	2	1	1	1	8		6		7		1	1	2	3			5	1,3
2019/03/04 9:57:38 am GMT+5:30	21	2	1	1	1	2	2	3	2	2	1	2	3	3	1	3	1	1,4	2	2	8		7		7		1	2	1	3		Egg	5	6
2019/03/04 9:58:03 am GMT+5:30	19	1	1	3	1	1	1	2	3	2	1	2	3	3	2	3	1	1	3	2	8		7		7		1	1	2	2	Calcium and Vit-D		5	5
2019/03/04 10:15:23 am GMT+5:30	20	2	3	3	1	2	2	2	2	2	1	2	3	2	2	2	1	1,4	2	2	8		7		7		2	1	2	3	No		5	4
2019/03/04 10:27:05 am GMT+5:30	19	1	3	7	1	2	2	3	2	2	2	1	2	1	2	1	1	1,4,5	3	2	8		7		7		2	2	1	1		Dust	5	1,3
2019/03/04 10:56:29 am GMT+5:30	19	2	3	3	1	1	2	2	1,2,3	2	2	2	2	3	2	2	1	1	3	2	8		7		7		2	1	1	1			5	1
2019/03/04 11:59:11 am GMT+5:30	18	1	3	1	1	2	2	2	3	2	2	2	3	1	2	2	1	1,4	3	2	8		7		7		2	1	1	3			5	6
2019/03/04 12:12:46 pm GMT+5:30	20	1	1	7	1	1	2	2	2,3	2	2	2	3	2	2	3	1	1	3	2	1		7		6		2	1	2	3			5	1
2019/03/04 12:25:39 pm GMT+5:30	20	1	1	7	2	3	2	4	6	2	2	2	3	3	2	4	1	1	3	2	8		7		7		1	1	1	4			5	6
2019/03/04 12:26:17 pm GMT+5:30	20	1	1	3	1	1	2	3	2,3	2	2	2	3	1	2	2	1	1	3	1	4,5		6		1,5		2	1	1	3			5	6
2019/03/04 12:27:50 pm GMT+5:30	19	2	1	7	1	1	2	2	2	2	2	2	3	1	2	3	1	1,4	2	2	8		7		7		2	1	2	3			5	1
2019/03/04 12:29:22 pm GMT+5:30	18	2	1	7	2	2	2	4	6	2	2	2	3	2	2	3	1	1	2	2	8	No	7	No	7	No	1	1	2	4			5	6
2019/03/04 12:29:59 pm GMT+5:30	19	2	1	3	1	1	2	2	3	2	1	2	3	1	1	3	1	1,4	2	2	8		7		7		1	1	1	4			5	6
2019/03/04 12:30:00 pm GMT+5:30	18	1	1	7	2	3	2	4	6	2	1	2	3	3	2	3	1	1,4	3	2	8		7		7		2	1	2	3			5	6
2019/03/04 12:30:01 pm GMT+5:30	21	1	1	3	1	1	1	2	1,2,3,4	2	1	2	3	1	2	3	1	1	3	2	8		7		1		2	2	2	2			5	1
2019/03/04 12:30:02 pm GMT+5:30	18	1	1	7	1	1	1	2	2,3	2	2	2	3	1	2	3	1	1,4	3	1	8		6		7		2	2	2	4		Dust allergies	5	1,3
2019/03/04 12:30:22 pm GMT+5:30	19	2	1	1	1	2	2	2	2,3	2	1	2	3	1	1	3	1	1	2	2	8		6		7		1	1	2	3			5	5
2019/03/04 12:30:23 pm GMT+5:30	19	2	1	7	2	2	2	2	2	2	2	2	2	1	1	3	1	1,4,5	2	2	1		7		7		1	1	2	4			5	6
2019/03/04 12:30:49 pm GMT+5:30	18	1	1	7	1	3	2	2	1,3	2	2	2	3	1	1	3	1	1,4	3	2	8		7		7		1	2	2	3			5	4
2019/03/04 12:31:08 pm GMT+5:30	19	1	1	1	2	2	2	4	6	2	1	2	3	1	2	2	1	1	3	2	8		7		7		1	2	2	4			5	6
2019/03/04 12:31:12 pm GMT+5:30	18	1	1	7	1	1	2	3	1,2,3,4	2	1	2	3	1	2	2	2	1,2,3	3	2	8		7		7		4	1	5	3			5	1,3
2019/03/04 12:31:23 pm GMT+5:30	19	2	1	4	2	2	2	4	6	2	2	1	3	3	2	3	1	1	2	2	8		7		7		2	1	2	3			5	6
2019/03/04 12:31:28 pm GMT+5:30	18	2	1	7	1	1	1	3	2,3	2	2	2	3	1	1	3	1	1,4	2	1	1,4		6		1		2	1	2	3			5	1
2019/03/04 12:31:28 pm GMT+5:30	18	2	1	7	2	2	2	2	3	2	1	2	3	1	2	3	1	1	2	1	8		7		7		2	1	2	3			5	6
2019/03/04 12:31:38 pm GMT+5:30	18	1	1	7	1	1	2	2	2,3	2	1	2	3	2	2	3	1	1	3	2	8		6		7		2	1	2	3		Pumpkin, dust, food color	5	2,3
2019/03/04 12:31:49 pm GMT+5:30	19	1	1	7	1	1	1	2	2	2	2	2	3	2	2	2	1	1,4	3	2	1		5		1		2	1	3	3			5	2,5
2019/03/04 12:32:03 pm GMT+5:30	19	1	1	1	1	2	2	2	2	2	2	2	3	3	2	3	1	1,3	3	2	8		7		7		3	1	3	3			5	6
2019/03/04 12:32:05 pm GMT+5:30	18	1	1	3	2	2	2	4	6	2	2	2	3	3	2	2	1	1,4	3	2	8		7		7		2	1	1	3			5	6
2019/03/04 12:32:07 pm GMT+5:30	18	2	1	7	1	1	1	2	2	2	2	2	3	1	1	2	1	1,4	2	1	4		4,6		4		2	1	2	4			5	2
2019/03/04 12:32:09 pm GMT+5:30	20	1	1	3	1	2	1	3	2.3	2	2	2	2	2	2	2	2	1	3	2	8	No	7	No	7	No	1	2	1	3	No		5	6	No
2019/03/04 12:32:13 pm GMT+5:30	18	1	1	7	1	1	2	2	3	2	2	2	3	1	1	4	1	1,4	3	2	8		7		7		2	1	1	4			5	6
2019/03/04 12:32:17 pm GMT+5:30	19	1	1	4	1	1	1	2	2	2	1	2	3	2	1	2	1	1	3	2	8	Nothing	6	Nothing	1		2	1	2	3			5	6
2019/03/04 12:33:01 pm GMT+5:30	18	2	1	7	1	2	1	2	2.3	2	2	2	3	3	1	2	2	4	2	2	4,5		7		5,6		2	1	2	4			5	1
2019/03/04 12:33:09 pm GMT+5:30	20	1	1	1	2	2	2	4	6	2	2	2	3	3	2	3	1	1	3	2	8		7		7		1	1	2	3			5	6
2019/03/04 12:33:10 pm GMT+5:30	17	1	1	7	1	1	2	2	1,2,3	2	2	2	3	3	2	2	2	5,6	3	2	8		7		7		2	1	3	4			5	6
2019/03/04 12:33:28 pm GMT+5:30	20	2	1	1	1	1	1	2	2,3	2	2	2	3	1	2	2	1	1,4	2	1	1		7		7		2	1	2	4			5	1,3
2019/03/04 12:33:34 pm GMT+5:30	18	2	1	3	1	2	2	3	3	2	1	2	3	1	2	2	1	1	2	1	8		7		7		2	1	1	4			5	3
2019/03/04 12:33:42 pm GMT+5:30	19	1	1	7	2	2	2	4	2	2	2	1	2	1	2	3	2	1	3	2	8		7		7		2	1	1	2		Sometime allergy from sunlight	5	6
2019/03/04 12:33:42 pm GMT+5:30	19	2	1	7	2	2	2	4	1,3	2	2	2	2	3	2	4	2	6	3	2	2		4		1		1	2	2	3			5	6
2019/03/04 12:33:51 pm GMT+5:30	18	2	1	7	1	2	2	2	1,2	2	1	2	3	1	2	2	1	1,4	1	1	2,7		1,5		1,2,3		2	3	1	2	Iron		5	2,3,4
2019/03/04 12:33:55 pm GMT+5:30	18	1	1	8	1	1	2	3	1	2	1	2	3	1	1	4	1	1,4	3	2	8		6		7		1	2	1	3			5	3
2019/03/04 12:34:18 pm GMT+5:30	19	2	1	3	2	1	2	2	1	2	2	2	3	3	1	2	1	1	2	2	8		6		7		1	1	2	4			5	6
2019/03/04 12:34:27 pm GMT+5:30	19	1	1	1	1	1	2	2	1,2,3	2	2	2	3	1	2	3	1	1,4	3	2	8		6		7		1	1	2	3			5	6
2019/03/04 12:34:36 pm GMT+5:30	20	2	1	8	2	2	2	4	6	2	2	2	3	3	2	3	2	1	2	2	8		6		7		2	1	2	4			5	6
2019/03/04 12:34:38 pm GMT+5:30	19	1	1	7	2	2	2	4	6	2	2	2	3	3	2	3	1	1,4	3	2	8		6		7		2	1	2	3			5	6
2019/03/04 12:34:38 pm GMT+5:30	22	1	1	7	1	1	2	2	1	2	1	2	3	1	2	2	2	1	3	2	5		1,6		1		2	2	2	3			5	1,2,3,4	No
2019/03/04 12:34:48 pm GMT+5:30	19	2	1	7	1	1	2	2	3	2	1	2	3	2	2	2	1	4	2	2	8		7		7		1	1	1	3			5	6
2019/03/04 12:34:53 pm GMT+5:30	18	2	1	7	2	2	2	4	6	2	2	2	3	3	2	2	1	1	2	2	8		7		7		1	2	2	3			5	6
2019/03/04 12:35:01 pm GMT+5:30	19	2	1	3	1	2	2	2	3	2	2	2	3	1	1	2	1	1,4	2	2	1		6		6		2	2	2	3			5	6
2019/03/04 12:35:09 pm GMT+5:30	19	2	1	1	1	1	1	2	1,2,3,4	2	2	2	3	1	1	2	1	1	2	2	8		7		7		2	1	3	3			5	1
2019/03/04 12:35:13 pm GMT+5:30	17	2	1	7	2	3	2	4	6	2	1	2	3	3	2	4	11	1,4	3	2	8		7		7		1	1	2	4	B6	Dust	5	6
2019/03/04 12:35:17 pm GMT+5:30	18	2	1	3	1	2	1	2	3	2	1	2	3	1	1	2	1	1,6	2	2	8		7		7		1	1	1	4			5	6
2019/03/04 12:35:23 pm GMT+5:30	23	1	1	3	2	2	2	2	1,2,3	2	2	2	3	1	2	4	1	1	3	2	8		7		7		1	1	2	4			5	6
2019/03/04 12:35:23 pm GMT+5:30	20	1	1	7	1	2	2	3	1,2,3	2	2	2	3	1	2	3	1	1	3	2	8		7		7		2	1	2	4			5	6
2019/03/04 12:35:23 pm GMT+5:30	20	1	1	7	1	1	1	3	1,2,4	2	1	2	3	2	2	2	2	1	3	2	8		6		7		1	1	2	3			5	2
2019/03/04 12:35:29 pm GMT+5:30	19	2	1	7	1	2	2	2	2	2	1	2	3	1	2	2	1	1	3	2	8		7		7		1	1	1	3		Condensed milk	5	6
2019/03/04 12:35:34 pm GMT+5:30	18	1	1	7	2	2	2	4	6	2	1	2	3	3	2	2	1	1	3	2	8		7		7		2	1	2	4			5	6
2019/03/04 12:35:36 pm GMT+5:30	19	1	1	3	2	2	2	4	6	2	2	2	3	3	2	2	2	1	3	2	8		7		7		2	1	2	3			5	6
2019/03/04 12:35:39 pm GMT+5:30	20	1	1	3	2	2	1	3	1,2	2	2	1	1	2	2	1	2	2	3	2	4		1		3		2	2	3	4		8	3	1
2019/03/04 12:35:44 pm GMT+5:30	18	2	1	1	2	2	2	4	6	2	2	2	3	3	2	3	1	1,4	2	2	8		7		7		2	1	2	3			5	6
2019/03/04 12:35:45 pm GMT+5:30	20	2	1	1	2	2	2	4	2	2	1	2	3	3	2	2	1	1,4	2	2	8		7		7		2	1	1	4			5	6
2019/03/04 12:35:53 pm GMT+5:30	19	1	1	3	2	3	2	2	2,3	2	1	2	3	1	2	2	1	1,3	3	2	8		7		7		1	2	2	2			5	6
2019/03/04 12:35:56 pm GMT+5:30	19	1	1	1	1	1	2	2	2,3	2	2	2	3	2	2	1	1	1	3	1	4		6		4		3	1	1	4			5	3
2019/03/04 12:36:07 pm GMT+5:30	19	2	1	2	1	2	2	2	2,3,4	2	2	2	2	1	2	2	1	3	2	1	1,3		6		1		1	3	1	4			5	1
2019/03/04 12:36:09 pm GMT+5:30	19	2	1	7	2	2	2	2	2,3	2	1	2	3	1	2	3	1	1	2	2	8		6		7		1	2	2	3			5	2
2019/03/04 12:36:10 pm GMT+5:30	20	2	1	1	1	2	2	2	2,3	2	1	2	3	2	2	2	1	1	2	2	8		7		7		1	1	2	4			5	5	No
2019/03/04 12:36:24 pm GMT+5:30	18	1	1	1	2	2	2	4	6	2	2	2	2	2	2	4	2	4	2	2	8	K	7	B	7	D	1	1	1	4	No		5	6	No
2019/03/04 12:36:24 pm GMT+5:30	19	2	1	3	1	2	2	2	3	2	1	2	3	2	2	3	1	1	2	1	2	Guava	7		7		1	1	1	4			5	1
2019/03/04 12:36:25 pm GMT+5:30	18	2	1	7	1	2	2	4	2	2	2	2	2	3	1	1	1	1,5	2	2	8	No	7	No	7	No	2	1	2	3	No		5	6	No
2019/03/04 12:36:27 pm GMT+5:30	19	2	1	3	1	1	2	2	2	2	1	2	3	2	2	3	1	1	2	2	8		7		7		1	1	1	3			5	6
2019/03/04 12:36:29 pm GMT+5:30	19	2	1	7	2	2	2	4	6	2	1	2	3	3	2	3	1	1,4	3	2	8		7		7		1	1	1	3			5	6
2019/03/04 12:36:32 pm GMT+5:30	18	2	1	3	1	2	1	3	2	2	1	2	2	2	2	3	1	1	1	1	1,4,5		5,6		1,2,6		2	1	1	3			5	1
2019/03/04 12:36:35 pm GMT+5:30	19	1	1	1	2	2	1	2	2	2	1	2	3	3	2	2	1	1,4	3	1	8		7		7		2	2	1	3			5	6
2019/03/04 12:36:37 pm GMT+5:30	18	1	1	3	2	2	2	4	4	2	2	2	2	2	2	3	1	3	3	2	1		7		6		2	1	5	3			5	6
2019/03/04 12:36:38 pm GMT+5:30	19	1	1	7	2	2	2	4	6	2	2	2	2	2	2	3	1	1,4	3	2	8		7		7		2	1	1	3			5	6
2019/03/04 12:36:38 pm GMT+5:30	18	1	1	7	1	2	2	2	1,3	2	2	2	3	1	2	3	1	1	3	2	8	None	7		7		2	2	2	3			5	6
2019/03/04 12:36:42 pm GMT+5:30	20	1	1	7	2	2	2	2	2	2	2	2	3	3	2	1	2	1,4	3	2	8		7		7		1	2	2	4			5	6
2019/03/04 12:36:47 pm GMT+5:30	19	2	1	7	2	2	2	2	2	2	2	2	3	2	2	3	1	4,5	2	1	8		4		7		1	1	2	3	B		5	3
2019/03/04 12:36:56 pm GMT+5:30	18	2	1	7	1	1	2	2	2	2	1	1	2	1	2	2	1	1,4	1	1	1,5		1,6		1,4		2	1	2	3	Iron and Vitamin B and D		5	1
2019/03/04 12:36:56 pm GMT+5:30	20	2	1	7	2	1	2	1	2,3	2	1	2	3	2	2	2	2	2	3	2	3	Orange	3		2		3	3	3	2			1	1	No
2019/03/04 12:36:58 pm GMT+5:30	20	1	1	5	2	2	1	2	2,3	2	2	2	2	1	2	2	1	1	3	2	8		6		7		2	1	3	3			5	6
2019/03/04 12:37:04 pm GMT+5:30	19	1	1	7	1	2	2	2	3	2	1	2	3	3	2	2	1	1,4	3	2	8		7		7		2	1	2	3			5	6
2019/03/04 12:37:04 pm GMT+5:30	19	2	1	1	2	2	2	4	6	2	2	2	3	3	2	3	1	1	2	2	8		7		7		2	1	2	4			5	6
2019/03/04 12:37:05 pm GMT+5:30	19	2	1	7	1	2	2	2	2,3	2	2	2	3	2	2	2	1	1,4	2	2	1,5		6		6		1	1	1	4			5	6
2019/03/04 12:37:06 pm GMT+5:30	19	2	1	1	1	1	1	2	2	2	1	2	3	1	1	2	1	1,4	2	2	8		6		7		2	1	2	3	Vitamin D	Dust	5	1,3
2019/03/04 12:37:09 pm GMT+5:30	18	2	1	1	1	2	2	4	3	2	1	2	3	2	2	2	1	1	2	1	8		7		7		1	1	2	4			5	6
2019/03/04 12:37:12 pm GMT+5:30	20	2	1	1	2	2	2	4	1	2	1	2	3	3	2	4	1	1,4	3	2	8		7		7		2	2	3	4			5	6
2019/03/04 12:37:13 pm GMT+5:30	18	2	1	1	2	2	2	4	6	2	2	2	3	3	2	3	1	1,3,5	3	2	8		3,6		4		3	1	2	4			5	4
2019/03/04 12:37:15 pm GMT+5:30	20	2	1	1	1	1	2	1	1,4	2	2	2	3	3	2	2	1	1	2	2	2		1		7		2	1	1	4			5	6
2019/03/04 12:37:15 pm GMT+5:30	19	2	1	7	2	2	2	2	2,3	2	2	2	2	2	2	2	1	1,4	2	2	1		7		6		2	2	2	2			5	6
2019/03/04 12:37:18 pm GMT+5:30	19	1	1	7	2	2	2	2	2	2	1	2	3	3	2	3	1	1	3	1	4		6		5		1	1	3	3			5	6
2019/03/04 12:37:19 pm GMT+5:30	19	2	1	4	1	1	1	3	1,2,3,4,5	2	2	2	2	1	2	2	1	1	2	1	8	no	7		7		2	1	1	4	no		5	6	no
2019/03/04 12:37:20 pm GMT+5:30	19	2	1	7	1	2	2	2	1,2,3	2	2	2	3	2	2	4	1	1,4	2	2	1		7		6		1	2	2	4			5	6
2019/03/04 12:37:21 pm GMT+5:30	19	2	1	3	1	2	2	2	2	2	1	2	3	1	1	2	1	1,4	2	2	1		7		7		2	2	2	4	iron deficiency	oyster	5	6
2019/03/04 12:37:25 pm GMT+5:30	18	2	1	1	1	2	2	2	3	2	1	2	3	1	1	2	2	1,4	2	2	8		7		7		1	1	1	4			5	6
2019/03/04 12:37:25 pm GMT+5:30	20	2	1	7	2	2	2	2	1,2	2	2	2	2	2	2	2	1	1	2	2	8		7		7		2	1	2	3			5	1
2019/03/04 12:37:26 pm GMT+5:30	20	1	1	1	1	1	1	2	1,2	2	2	2	3	2	2	2	1	1	3	2	8		7		7		2	1	2	3			5	3
2019/03/04 12:37:31 pm GMT+5:30	19	2	1	3	1	1	2	4	1	2	2	2	3	2	2	3	1	1	2	2	8		7		7		1	1	1	3			5	6
2019/03/04 12:37:38 pm GMT+5:30	18	1	1	7	1	1	2	3	2,3	2	1	2	3	1	2	2	1	1,4	2	1	8		7		7		1	1	1	1		Dust allergy	5	1
2019/03/04 12:37:40 pm GMT+5:30	20	1	1	7	2	2	2	4	6	2	2	2	2	2	2	3	2	1,4,5	3	2	8	Strawberry	7	Spicy food	7	Lemon juice	2	1	2	3	No		5	6	No
2019/03/04 12:37:56 pm GMT+5:30	18	1	1	5	2	2	2	3	2	2	2	2	2	3	2	3	1	1	2	2	6		1		1		2	2	5	3			1	2
2019/03/04 12:38:03 pm GMT+5:30	18	1	1	7	1	2	2	1	2,3	2	2	2	3	1	2	3	2	1	3	2	8		7		7		2	1	2	4			5	6
2019/03/04 12:38:03 pm GMT+5:30	18	2	1	7	1	2	2	4	2,3	2	2	2	3	3	2	4	1	1	2	2	8	Nope	7		7		1	1	2	4			5	6
2019/03/04 12:38:04 pm GMT+5:30	19	1	1	7	2	3	2	4	6	2	2	2	3	3	2	2	1	1,4	3	2	8		7		7		1	1	5	4			5	6
2019/03/04 12:38:14 pm GMT+5:30	20	1	1	3	1	1	2	2	2,3	2	2	2	3	1	2	2	1	1,4,5	3	1	8		6		4		1	1	1	4			5	6
2019/03/04 12:38:24 pm GMT+5:30	18	2	1	3	1	2	2	2	2	2	1	2	3	1	2	3	2	1,4,5	2	2	8		7		7		2	1	2	3		dermatitis	5	6
2019/03/04 12:38:25 pm GMT+5:30	18	1	1	8	2	1	2	2	1,2,3	2	1	2	3	1	2	3	1	1,4	3	1	1		6		6		2	1	2	4			5	6
2019/03/04 12:38:29 pm GMT+5:30	18	1	1	7	1	1	2	2	1,2,3	2	1	2	3	1	2	2	1	1,4	3	1	8		7		7		3	1	2	3			5	1
2019/03/04 12:38:36 pm GMT+5:30	18	1	1	5	1	1	1	2	1,2	2	2	2	3	3	2	3	1	1,4	3	1	1,5,6		7		7		2	2	2	2			5	5
2019/03/04 12:38:49 pm GMT+5:30	19	1	1	3	1	1	1	2	2	2	2	2	3	1	2	2	1	1	3	1	8		6		7		1	1	2	3			5	1
2019/03/04 12:38:51 pm GMT+5:30	20	1	1	5	2	2	2	4	6	2	2	2	3	3	2	2	1	1	3	2	8	No	7	No	7	No	1	1	2	4	No		5	6	No
2019/03/04 12:38:54 pm GMT+5:30	19	2	1	7	1	2	2	2	3	2	1	2	3	2	2	2	1	1	2	2	8		7		7		1	2	2	3			5	6
2019/03/04 12:38:57 pm GMT+5:30	18	1	1	7	1	1	2	3	1,2,3,4	2	1	2	3	1	2	2	2	1,2,3	3	2	8		7		7		4	1	5	3			5	1,3
2019/03/04 12:38:59 pm GMT+5:30	18	2	1	3	2	2	2	4	6	2	1	2	3	3	2	2	1	1,4	3	2	8		7		7		2	1	2	3			5	6
2019/03/04 12:39:01 pm GMT+5:30	19	1	1	3	1	2	2	2	2	2	1	2	3	1	2	3	1	1,5	3	2	1,6		6		7		2	1	2	4			5	1
2019/03/04 12:39:03 pm GMT+5:30	21	2	1	3	1	2	1	2	2,3	2	1	2	3	1	2	2	1	1	2	2	8		7		7		1	2	1	3		Dust	5	2
2019/03/04 12:39:07 pm GMT+5:30	21	2	1	7	1	1	1	3	2,3	2	1	2	3	1	1	2	1	1	2	2	8	No	7	No	7	No	1	1	1	3	No	Milk	5	6	No
2019/03/04 12:39:08 pm GMT+5:30	18	2	1	7	2	2	1	2	3	2	1	2	3	1	2	3	1	1,4	2	2	8		7		7		2	1	2	3		Dust	5	6
2019/03/04 12:39:09 pm GMT+5:30	20	1	1	7	1	2	2	1	4	2	1	2	3	3	2	2	2	5	3	1	8		7		7		1	1	2	3			5	6
2019/03/04 12:39:11 pm GMT+5:30	21	1	1	3	2	2	2	2	2	2	2	2	3	3	2	3	1	1,4	3	2	8		7		7		1	2	1	4	No		5	6	No
2019/03/04 12:39:15 pm GMT+5:30	18	2	1	3	2	2	2	4	2,3	2	1	2	3	3	2	2	1	1,2	2	2	1		7		6		1	2	1	4			5	6
2019/03/04 12:39:25 pm GMT+5:30	19	2	1	7	2	2	2	4	6	2	1	2	3	3	2	3	1	1,4	2	2	8		7		7		1	1	2	4			5	6
2019/03/04 12:39:25 pm GMT+5:30	20	1	1	7	2	2	2	4	6	2	1	2	2	2	1	2	1	1	2	2	8		7		7		2	1	2	2			5	6
2019/03/04 12:39:27 pm GMT+5:30	17	2	1	7	2	2	2	2	2	2	1	2	3	2	2	3	1	1,3	2	2	1		7	None	7	None	2	1	1	4	None		5	6	None
2019/03/04 12:39:29 pm GMT+5:30	18	2	1	1	2	2	1	2	2,3	2	1	2	3	2	2	1	1	1	2	2	8		7		7		2	2	2	3		Dust and papaya	5	6
2019/03/04 12:39:35 pm GMT+5:30	21	1	1	2	1	1	2	3	1,2,3	2	2	2	3	1	2	3	1	1	3	2	8		7		7		2	1	3	3			5	1
2019/03/04 12:39:38 pm GMT+5:30	20	1	1	7	2	2	2	4	6	2	2	2	3	2	2	3	2	1	3	2	8		7		7		1	1	1	2			5	6
2019/03/04 12:39:38 pm GMT+5:30	19	2	1	3	2	2	2	4	6	2	2	2	3	2	2	3	1	1,3	2	2	8		7		7		2	1	2	4			5	6
2019/03/04 12:39:43 pm GMT+5:30	20	1	1	3	1	1	1	2	1,2,3,4	2	2	2	3	1	2	3	1	1	3	2	8		7		7		2	3	2	3			5	3
2019/03/04 12:39:53 pm GMT+5:30	18	2	1	7	2	2	2	4	6	2	2	2	3	3	2	3	1	1	3	2	8		7		7		2	1	1	4			5	6
2019/03/04 12:39:55 pm GMT+5:30	18	2	1	7	1	2	2	2	2	2	1	2	3	2	1	1	1	1,4	2	1	8		6		1		2	1	2	4			5	6
2019/03/04 12:40:01 pm GMT+5:30	19	1	1	7	2	2	2	2	1,2	2	2	2	2	3	2	3	1	6	2	2	2		7		7		3	3	3	3			5	6
2019/03/04 12:40:02 pm GMT+5:30	18	1	1	1	1	2	2	2	1,2,3,4	2	1	2	3	2	2	1	1	1	3	2	8		7		7		2	1	2	4			5	6
2019/03/04 12:40:04 pm GMT+5:30	18	1	1	1	2	2	2	4	6	2	1	2	3	3	2	3	1	1,4	3	2	8		7		7		1	2	2	4			5	6
2019/03/04 12:40:04 pm GMT+5:30	18	1	1	7	2	2	2	4	6	2	2	2	3	3	2	3	1	1	3	2	8	None	7		7		1	1	2	3			5	6
2019/03/04 12:40:10 pm GMT+5:30	20	2	1	3	1	1	1	2	1,2	2	1	2	3	1	1	2	Yes	1,6	2	1	8		3,6		7		2	2	2	3		Oflo(quinol compounds)	5	1
2019/03/04 12:40:12 pm GMT+5:30	18	1	1	8	1	1	1	2	2	2	2	2	3	1	2	1	2	1	3	2	8		7		7		2	2	2	3			5	4	7
2019/03/04 12:40:16 pm GMT+5:30	18	1	1	6	1	1	1	2	2,3	2	2	2	3	1	2	2	1	1,4	3	2	8		7		7		1	1	2	3			5	4
2019/03/04 12:40:22 pm GMT+5:30	19	2	1	3	1	2	2	2	2	2	2	2	3	1	2	3	1	1	2	2	8		7		7		1	2	1	2			5	6
2019/03/04 12:40:23 pm GMT+5:30	19	1	1	2	1	1	1	3	1,2,3	2	2	3	2	2	1	2	1	1,4,5,6	3	1	7		7		7		2	2	2	4			5	6
2019/03/04 12:40:31 pm GMT+5:30	18	2	1	7	2	3	2	4	6	2	1	2	3	3	1	3	1	1,4	2	2	8		7		7		2	1	2	4			5	6
2019/03/04 12:40:44 pm GMT+5:30	18	1	1	7	1	1	2	2	2,3	2	2	3	2	2	2	2	2	1	3	1	8		6		7		1	1	2	4			5	5
2019/03/04 12:40:45 pm GMT+5:30	20	1	1	7	1	1	1	3	1,3,5	2	2	2	3	2	2	2	1	1,5	3	2	8		7		7		2	1	2	3			5	6
2019/03/04 12:40:49 pm GMT+5:30	18	1	1	5	1	1	2	2	2	2	2	2	3	2	1	2	1	1,4	3	2	8		7		7		2	1	2	1		1	5	5
2019/03/04 12:40:50 pm GMT+5:30	18	1	1	3	1	1	2	2	3	2	2	2	3	1	1	2	1	1,4	3	1	8		7		7		2	2	2	3			5	5
2019/03/04 12:41:03 pm GMT+5:30	18	2	1	5	1	1	1	2	2,3	2	1	2	3	1	1	2	2	1,4	1	1	8		7		7		1	1	2	4	1		5	3
2019/03/04 12:41:04 pm GMT+5:30	19	2	1	3	1	2	2	2	3	2	2	2	3	2	2	1	1	1	1	1	8		7		7		2	2	3	4			5	5
2019/03/04 12:41:19 pm GMT+5:30	18	1	1	1	2	3	2	4	6	2	1	1	3	3	2	3	1	1	3	2	8		7		7		1	1	2	4			5	6
2019/03/04 12:41:19 pm GMT+5:30	19	2	1	1	1	1	2	3	1,3,5	2	2	2	3	1	1	2	1	1	2	2	1		7		7		1	1	2	4	2		5	1
2019/03/04 12:41:24 pm GMT+5:30	19	1	1	1	1	2	2	2	1	2	1	2	3	1	2	2	1	1	2	1	8		1		7		2	2	2	3			5	5
2019/03/04 12:41:47 pm GMT+5:30	20	1	1	1	1	1	2	2	2,3,4	2	2	1	1	1	2	2	1	1	3	1	8		7		7		1	2	1	2			5	6
2019/03/04 12:42:30 pm GMT+5:30	19	1	1	2	1	2	2	4	6	2	2	2	3	3	2	3	1	1	3	2	8		7		7		2	2	3	3			5	6
2019/03/04 12:42:39 pm GMT+5:30	18	2	1	7	1	1	1	2	2	2	2	1	1	1	1	2	1	1	1	1	8		6		4		1	2	2	3		1	5	1
2019/03/04 12:43:08 pm GMT+5:30	19	2	1	7	1	1	2	2	1,2	2	1	2	3	1	1	2	1	1,4	2	2	1		3,5		7		1	1	1	4			5	2,5
2019/03/04 12:43:15 pm GMT+5:30	18	1	1	2	1	1	1	3	1,2,3,5	2	1	1	1	1	1	2	1	1,2,4	2	2	8		7		7		2	1	2	3			5	4
2019/03/04 12:43:29 pm GMT+5:30	18	1	1	1	1	1	1	2	2	1	1	1	1	1	1	2	1	1,4	3	1	8		7		7		2	2	3	3			5	4
2019/03/04 12:43:54 pm GMT+5:30	19	1	1	1	1	3	1	4	6	2	2	2	3	3	2	3	2	1,4	3	2	8		7		7		1	2	2	3			5	6
2019/03/04 12:44:19 pm GMT+5:30	18	1	1	3	1	1	1	3	2	2	1	2	3	1	1	2	1	1,4	3	2	1,4		1		2		1	2	2	1			5	1,3
2019/03/04 12:44:41 pm GMT+5:30	18	2	1	7	1	1	1	2	3	2	2	1	1	1	1	2	1	1,4	1	1	1,4		6		1,4		2	1	2	4	3		5	3
2019/03/04 12:46:34 pm GMT+5:30	18	2	1	7	1	3	2	4	6	2	1	2	3	3	2	3	1	1	3	2	8		7		7		1	1	2	1			5	6
2019/03/04 12:46:49 pm GMT+5:30	20	1	1	3	1	3	1	4	6	2	2	2	3	2	2	3	1	1	3	2	8		7		7		2	2	1	1			5	6
2019/03/04 12:50:06 pm GMT+5:30	19	1	1	7	1	1	1	2	1	2	2	1	1	1	1	2	1	1	1	1	1		6		7		1	2	1	3		1	5	1	8
2019/03/04 12:50:41 pm GMT+5:30	19	1	3	7	1	1	1	2	2,3	1	1	1	1	1	1	2	1	1,4,5	3	2	7		6		1		2	1	3	3			5	1,3
2019/03/04 12:53:27 pm GMT+5:30	18	2	1	7	1	1	1	2	2	1	1	2	3	1	2	2	1	1	2	1	8		7		7		1	2	1	4			5	5
2019/03/04 1:10:22 pm GMT+5:30	18	2	1	7	1	3	1	2	3	2	1	2	3	1	2	3	1	1,4	2	2	8		7		7		2	1	2	3		1	5	6
2019/03/04 1:35:38 pm GMT+5:30	20	1	1	1	1	2	2	2	2,3,4	2	2	2	1	2	2	4	1	1	3	2	8	1	7		7		1	2	2	3			5	6
2019/03/04 1:38:04 pm GMT+5:30	20	2	1	7	1	2	1	2	2,3	2	1	1	2	1	2	2	1	1	2	2	8		7		7		2	1	2	3	1	1	5	3
2019/03/04 2:15:53 pm GMT+5:30	18	2	3	5	1	1	1	2	2,3	2	1	2	3	1	2	2	1	1	2	2	8		7		7		2	1	2	3			5	1
2019/03/04 2:17:09 pm GMT+5:30	18	2	1	5	1	3	1	4	6	2	1	2	3	3	2	3	1	1,4	2	2	8		7		7		2	1	2	3	4		5	1,3
2019/03/04 4:40:30 pm GMT+5:30	18	2	1	1	1	2	1	3	2	2	1	1	1	1	2	2	1	1	2	2	1		6		7		2	1	2	4		1	5	6
2019/03/04 9:21:18 pm GMT+5:30	18	2	1	7	1	1	1	3	2,3	2	1	1	1	1	2	2	1	1,4	2	1	8		7		7		1	1	1	1		1	5	1
2019/03/04 9:27:59 pm GMT+5:30	18	1	1	3	1	2	1	2	2	2	2	2	3	1	2	2	2	1	3	2	8		6		1		1	2	1	4			5	4
2019/03/05 9:18:33 am GMT+5:30	19	2	1	1	1	2	2	2	2,3	2	1	2	3	1	1	2	1	1,4	2	1	1		7		7		1	2	1	4			5	6
2019/03/06 10:53:15 am GMT+5:30	20	2	1	7	1	1	2	2	2	2	1	2	3	2	1	2	2	1	2	2	8		7		7		2	1	2	3			5	6
2019/03/08 1:40:30 pm GMT+5:30	21	2	1	3	1	1	2	2	3	2	2	2	3	1	2	2	1	1,3	2	2	8		7		4		2	2	2	3			5	3
2019/03/17 12:24:11 pm GMT+5:30	19	2	1	1	1	2	1	3	2,3,4,5	2	2	2	2	2	2	2	1	1	2	2	8		6		1,2,3,4		2	2	1	3			5	6
2019/03/17 12:28:47 pm GMT+5:30	21	1	1	7	1	3	2	1	1	2	2	2	3	2	2	3	1	1	3	1	1,2,3		4		6		1	1	1	4			5	6
2019/03/17 1:07:59 pm GMT+5:30	20	2	1	7	2	3	2	4	6	2	2	2	4	3	1	4	1	1,4	2	2	8		7		7		2	1	1	3			5	6
2019/03/25 9:27:02 am GMT+5:30	20	1	1	8	2	3	2	4	6	2	2	2	4	3	2	3	1	1	3	1	8		7		7		1	1	2	3			5	6
2019/03/25 4:15:34 pm GMT+5:30	19	2	1	7	1	1	2	3	3	2	1	2	3	1	1	3	1	1,4	2	2	2,4		6		7		1	2	2	4	2		5	2,4
2019/03/25 4:17:07 pm GMT+5:30	21	1	1	7	1	1	1	2	2,3,4	2	2	2	3	2	2	2	1	1	3	1	8		6		7		2	2	1	3			5	2
2019/03/25 4:34:52 pm GMT+5:30	20	2	1	7	1	1	1	2	2,3	2	1	1	1	2	2	2	1	1	2	2	1		6		5,6		1	1	2	3			5	2
2019/03/25 9:58:20 pm GMT+5:30	21	2	1	3	1	1	2	2	2,3	2	1	2	3	2	2	2	2	1	2	1	8		7		7		2	1	1	3			5	5
2019/03/25 10:49:28 pm GMT+5:30	22	2	1	7	1	2	1	4	6	2	1	2	3	2	2	2	1	1,4	2	2	8		6		7		2	1	2	3	1,3	1	5	3
2019/03/25 10:51:17 pm GMT+5:30	23	2	1	3	1	2	2	2	1,3	2	2	1	1	1	2	2	1	1	2	1	1,3		7		7		2	1	2	4	1,2,3	1	4	1,3
2019/03/26 9:57:39 am GMT+5:30	20	1	1	4	1	1	1	2	2,3	2	2	1	1	1	1	2	1	1,4	3	1	1		7		7		2	1	2	3			5	1,3
2019/03/26 10:07:31 am GMT+5:30	18	2	3	1	1	1	2	2	1,3	2	1	2	3	1	2	1	2	1,4	1	1	8		7		7		2	1	2	4			5	6
2019/03/26 10:08:28 am GMT+5:30	18	2	3	7	1	1	2	2	3	2	1	2	3	2	2	2	1	1	2	2	8		7		7		1	1	2	3			5	1
2019/03/26 10:09:47 am GMT+5:30	19	1	4	3	1	2	2	2	1,3	2	2	2	3	2	2	2	1	1	3	2	8		6		7		2	1	2	2			5	1
2019/03/26 10:09:56 am GMT+5:30	18	1	3	3	1	2	2	3	2	2	2	2	3	1	2	3	1	1	3	2	1		5		7		1	1	2	3			5	6
2019/03/26 10:37:09 am GMT+5:30	19	2	1	5	1	1	2	2	3	2	1	2	3	2	2	2	1	1,4	1	2	1,3,4		6		1,3		1	1	2	4			5	8
2019/03/26 10:41:08 am GMT+5:30	19	2	3	3	1	1	2	2	2	2	2	1	1	2	2	2	1	1	1	2	1,6		7		5,6		1	1	3	3		1	5	5
2019/03/26 10:56:37 am GMT+5:30	20	1	5	3	2	3	1	4	6	2	2	2	3	3	2	3	1	1	3	2	8		7		7		1	1	2	3			5	6
2019/03/26 11:12:32 am GMT+5:30	20	2	3	3	1	1	1	2	1	2	2	2	3	1	1	3	1	1,4	2	2	1,4		5,6		3,4		1	2	2	3			5	6
2019/03/26 11:13:57 am GMT+5:30	19	2	1	3	1	1	2	2	3	2	1	2	3	1	2	2	1	1	1	1	1		7		1		3	1	2	3		1	4	4
2019/03/26 11:49:45 am GMT+5:30	18	2	3	3	1	1	2	2	2,3	2	2	2	3	1	1	2	1	1,3,4	2	2	7		7	1	7		2	2	1	4			5	1
2019/03/26 11:49:48 am GMT+5:30	18	2	3	7	1	1	2	2	2	2	2	1	1	2	2	2	1	1	1	2	8		7		7		1	1	2	2			5	1
2019/03/26 11:55:34 am GMT+5:30	19	1	4	7	2	3	2	4	6	2	1	2	3	3	2	4	2	1,4	3	2	8		7		7		1	2	2	3			5	6
2019/03/26 11:58:00 am GMT+5:30	19	2	3	7	1	1	1	3	1,3	1	1	1	1	1	1	2	1	1,4,5	1	1	3,4,7		2,4		5,6		1	1	1	4			4	1
2019/03/26 11:59:30 am GMT+5:30	18	1	3	7	2	3	2	3	3	2	1	2	3	2	2	3	1	1	3	2	5		7		7		1	1	2	4			5	6
2019/03/26 12:02:45 pm GMT+5:30	20	2	1	3	1	1	1	3	2,3	1	1	1	1	1	1	2	1	1	1	2	1,3		2,6		4,6		2	1	1	1	2	2	5	6
2019/03/26 12:29:48 pm GMT+5:30	18	1	1	1	2	3	2	4	6	2	1	2	3	3	2	3	1	1	3	2	8		7		7		1	2	2	4			5	6
2019/03/26 12:49:58 pm GMT+5:30	18.8	1	1	1	1	2	1	3	2,3	2	2	2	3	1	1	2	1	1	3	2	8		7		7		1	1	1	4			5	1,3
2019/03/26 12:51:51 pm GMT+5:30	20	2	1	7	1	1	1	2	2,3	2	1	1	1	2	2	2	1	1,4	1	2	6		6		1		1	2	1	3			5	1,4
2019/03/26 12:52:56 pm GMT+5:30	18	2	3	7	2	3	2	4	6	2	1	2	3	3	2	3	1	1	2	2	8		7		7		1	1	1	3			5	6
2019/03/26 1:51:44 pm GMT+5:30	19	1	3	7	1	1	1	2	1,2,3,4	1	1	1	1	1	1	1	1	1,4,5	3	1	1,3		3,4		1,3		2	1	2	3			5	1,3,4
2019/03/26 1:56:39 pm GMT+5:30	19	1	5	8	1	1	1	2	2	2	1	2	3	2	2	2	1	1	3	2	8		7		7		1	2	2	1			5	6
2019/03/26 1:59:12 pm GMT+5:30	20	1	5	7	1	1	2	3	1,3	2	2	1	1	2	1	2	1	1,4	3	2	4,5		7		6		1	1	1	3			5	4
2019/03/26 1:59:36 pm GMT+5:30	20	1	5	7	1	1	2	3	1,3	2	2	1	1	2	1	2	1	1,4	3	2	4,5		7		6		1	1	1	3			5	4
2019/03/26 2:01:30 pm GMT+5:30	18	1	5	1	1	3	1	4	6	2	2	2	3	3	1	3	1	1,4	3	2	8		7		7		3	2	1	3			5	6
2019/03/26 2:03:45 pm GMT+5:30	21	2	5	4	1	1	1	1	1,3	2	1	1	1	1	1	1	1	1,4	1	1	1,3		6		5,6		3	1	2	3			5	6
2019/03/26 2:33:18 pm GMT+5:30	21	2	1	3	1	1	2	2	3	2	2	2	3	1	1	2	1	1	2	2	4,5		6		5		1	1	2	3		1	5	1,3
2019/03/26 3:25:44 pm GMT+5:30	21	1	1	7	1	1	2	2	1,2,3,4	2	2	1	1	1	2	2	1	1,4	3	1	5		6		7		1	2	3	3			5	3
2019/03/26 4:19:55 pm GMT+5:30	19	2	1	3	1	3	2	3	2	2	2	2	3	2	2	2	1	1,3,4	2	2	8		7		7		1	1	1	4			5	1
2019/03/26 4:57:34 pm GMT+5:30	19	1	4	7	1	1	1	3	1,3	2	1	1	3	1	2	1	1	1	3	2	1,5		4,6		5		1	2	1	3			5	1
2019/03/26 5:13:40 pm GMT+5:30	18	2	1	3	1	1	2	2	2	2	2	2	3	1	1	2	1	1	2	2	1		7		5		2	2	2	4		1	5	1,3
2019/03/26 5:56:43 pm GMT+5:30	19	1	5	7	1	1	2	2	2,3	2	1	2	3	1	2	2	1	1	3	2	8		1,4,6		1		3	1	1	3			5	1
2019/03/26 5:59:27 pm GMT+5:30	19	2	4	3	2	3	2	4	6	2	2	2	3	3	2	3	2	1,3,4	2	2	8		7		7		2	1	2	4			5	6
2019/03/26 6:03:39 pm GMT+5:30	19	2	5	7	1	2	1	2	2	2	1	2	3	1	2	2	1	1,4,5	2	1	7		1,4		6		1	2	2	3	3	1	5	5
2019/03/26 6:09:52 pm GMT+5:30	20	2	5	3	2	3	2	4	6	2	2	2	3	3	2	4	1	1,4	2	2	8		7		7		1	1	1	1			5	6
2019/03/26 6:17:30 pm GMT+5:30	19	2	5	3	1	1	2	2	2	2	2	1	1	2	2	2	1	1,4	2	2	8		6		1		2	1	1	4			5	5
2019/03/26 6:22:21 pm GMT+5:30	20	2	1	7	1	1	1	1	1,3,4	2	1	1	1	1	1	1	2	1,4	1	1	1,4		6		1		2	1	2	4			5	2
2019/03/26 6:22:42 pm GMT+5:30	20	1	5	3	1	1	1	2	2,3	2	1	1	1	1	2	1	1	1,4	3	2	1,7		7		1,4		1	1	1	4		1	5	6
2019/03/26 6:27:53 pm GMT+5:30	19	2	1	2	1	2	1	2	2	2	2	2	3	1	1	2	1	1,4	1	1	1,3		7		7		1	1	3	4			5	1
2019/03/26 6:28:23 pm GMT+5:30	20	2	4	1	1	1	2	3	1,3,4	2	2	2	3	1	2	2	1	1	2	2	8		1		7		1	2	2	4			5	1
2019/03/26 6:29:40 pm GMT+5:30	21	1	1	3	1	1	1	3	3	2	1	2	3	1	1	2	2	1	3	1	8		7		7		2	1	1	1			5	1
2019/03/26 7:03:05 pm GMT+5:30	20	2	1	1	1	2	2	1	2	2	2	1	1	1	2	2	1	1,3,4	2	1	8		6		7		2	2	2	3			5	1,4
2019/03/26 7:08:34 pm GMT+5:30	20	2	1	1	1	1	2	2	4	2	2	2	3	2	2	3	1	1	2	2	1,4		6		7		1	1	3	3			5	3
2019/03/26 7:26:34 pm GMT+5:30	19	2	4	8	1	1	1	2	5	2	2	2	3	1	1	3	2	1,4	2	2	8		7		7		1	2	1	4			5	5
2019/03/26 7:28:51 pm GMT+5:30	23	2	1	7	1	1	1	2	2	2	1	2	3	1	2	2	1	1	2	2	8		7		7		2	2	1	1			5	6
2019/03/26 7:37:53 pm GMT+5:30	20	2	1	1	1	2	2	2	2	2	2	2	3	2	2	2	1	1,3,4	2	2	8		7		7		2	2	2	3			5	1,3
2019/03/26 7:37:57 pm GMT+5:30	18	2	1	1	1	1	2	1	1,3,4,5	2	2	1	1	1	2	2	1	1,4	1	2	1,4		6		7		1	1	1	3			5	1,3,4
2019/03/26 7:44:34 pm GMT+5:30	19	1	4	7	1	1	1	2	2	2	2	2	3	1	1	2	1	1	3	2	8		7		1		2	2	1	3		1	5	5
2019/03/26 7:56:01 pm GMT+5:30	20	2	1	1	1	2	2	2	2,3	2	2	1	1	1	1	2	1	1	2	1	1,4		6		1,5		2	1	1	4			5	1
2019/03/26 8:21:36 pm GMT+5:30	20	2	1	7	1	1	1	2	2,3	2	1	2	3	1	1	2	1	1,4	2	1	1		6		5		1	2	1	3			5	1,2
2019/03/26 9:08:28 pm GMT+5:30	19	2	4	5	1	1	1	3	2	2	2	2	3	2	2	3	1	1	2	1	8		7		7		1	2	1	3			5	2,3
2019/03/26 9:17:59 pm GMT+5:30	19	1	4	1	1	2	2	2	3	2	2	1	1	2	2	3	2	1,4	3	2	8		7		7		2	2	2	4			5	6
2019/03/26 9:38:32 pm GMT+5:30	19	2	3	1	1	1	2	2	2	2	2	2	3	2	2	3	1	1,4,5	3	2	8		7		7		1	2	2	4			5	1
2019/03/26 9:49:03 pm GMT+5:30	21	1	2	3	1	2	2	2	1,3	2	2	1	1	1	1	2	1	1	3	2	7		6		5		1	2	1	3			5	6
2019/03/26 9:58:49 pm GMT+5:30	19	2	3	7	1	2	2	2	2,3	2	2	2	3	2	1	2	1	1	2	2	8		7		7		2	1	1	3			5	1
2019/03/26 10:00:13 pm GMT+5:30	19	2	4	1	1	1	1	2	2,3	1	1	2	3	1	2	2	1	1,3	2	2	7		7		7		1	1	2	3		1	4	1
2019/03/26 11:25:04 pm GMT+5:30	21	1	1	3	1	1	2	2	1,2,3,4	2	1	1	1	1	2	2	1	1	3	2	1		7		4,5		1	2	2	1		1	5	6
2019/03/26 11:59:55 pm GMT+5:30	19	2	1	7	1	1	1	2	3	1	2	2	3	1	2	2	1	1	2	2	8		7		1		3	1	1	2	2		5	1
2019/03/27 1:52:00 am GMT+5:30	19	1	4	1	2	3	2	4	6	2	2	2	3	3	2	4	1	1,4	3	2	8		7		7		2	2	2	2			5	6
2019/03/27 3:28:04 am GMT+5:30	20	1	4	3	1	2	2	1	2,3	2	2	1	1	1	1	2	2	1	3	2	8		5		1,2		2	1	2	2			5	1,3
2019/03/27 11:04:07 am GMT+5:30	19	2	2	3	2	3	2	4	6	2	2	2	3	3	2	3	2	1,4	3	3	8		7		7		2	2	1	3			5	6
2019/03/27 11:05:45 am GMT+5:30	20	2	2	2	1	1	2	2	3	2	1	2	3	1	1	2	1	1,4	1	2	8		4		7		1	1	2	3			5	1
2019/03/27 11:07:21 am GMT+5:30	19	2	2	3	1	1	1	2	2,4	2	1	2	3	1	1	2	1	1	2	2	1		6		7		2	2	2	3		1	2	1,3
2019/03/27 11:08:21 am GMT+5:30	19	2	2	3	1	2	2	2	2,3	2	2	2	3	1	1	2	2	1,4	1	1	8		7		7		1	2	2	1			5	4
2019/03/27 11:15:29 am GMT+5:30	19	2	2	3	2	3	2	4	6	2	1	2	3	3	2	3	1	1	2	2	8		7		7		1	1	1	3			5	6
2019/03/27 11:15:41 am GMT+5:30	20	2	2	3	1	1	1	2	2,3	2	1	1	1	1	1	2	1	1	1	1	1		1,4		3		1	2	1	4	3		5	3
2019/03/27 11:15:41 am GMT+5:30	20	2	2	7	2	3	2	4	6	2	2	2	3	3	2	3	1	1,4	2	2	8		7		7		2	2	3	4			5	6
2019/03/27 12:08:35 pm GMT+5:30	20	1	2	7	1	1	1	3	2,3	2	2	1	1	2	1	2	1	1,4	3	2	4		1		2		1	2	2	3			5	6
2019/03/27 2:06:30 pm GMT+5:30	19	2	1	8	1	1	1	2	2	2	1	1	1	1	1	1	2	1,4	1	1	8		7		7		2	1	1	3			5	1
2019/03/27 2:18:44 pm GMT+5:30	21	1	2	3	1	3	1	2	2	2	2	2	3	1	2	2	1	1	3	1	1		6		7		1	1	2	4			4	3
2019/03/27 4:36:27 pm GMT+5:30	19	2	3	3	1	1	2	2	3	2	2	1	1	1	2	2	1	1	2	1	1		6		6		2	1	2	3			5	1,3,4
2019/03/27 4:37:00 pm GMT+5:30	20	2	3	1	1	2	2	2	1,2,3	2	2	2	3	1	1	2	2	1,4	2	2	8		7		7		1	1	2	1			5	1
2019/03/27 4:37:22 pm GMT+5:30	20	2	3	3	1	1	2	2	2	2	2	2	3	1	2	2	1	1,4	2	1	8		7		7		1	1	1	4			5	1
2019/03/27 4:45:50 pm GMT+5:30	19	2	1	8	1	1	1	3	1,3	2	1	1	1	1	1	2	1	1	2	2	1		7		7		1	1	1	4			5	6
2019/03/27 5:03:27 pm GMT+5:30	21	2	3	2	1	1	2	3	2,3	2	1	1	3	2	2	1	2	1	2	2	8		7		7		2	1	1	4	1,2		5	6
2019/03/27 7:18:23 pm GMT+5:30	19	2	3	3	1	1	1	2	2,3	2	1	2	3	2	2	2	1	1,5	1	1	8		5		7		1	1	1	4	3		5	1
2019/03/27 8:21:41 pm GMT+5:30	20	2	1	3	1	2	2	2	3	2	1	2	3	2	1	2	1	1,4	2	2	1		5		1		1	1	2	4			5	2
2019/03/27 10:47:23 pm GMT+5:30	19	1	3	5	1	1	1	2	3	2	1	2	3	1	1	3	2	1,5	3	2	8		7		7		2	1	2	4		1,2	1	1,3
2019/03/28 2:40:20 pm GMT+5:30	20	1	4	7	2	3	2	4	6	2	1	2	3	3	2	3	2	1,4	3	2	8		7		7		1	1	1	3			5	1
2019/03/28 3:51:30 pm GMT+5:30	19	1	1	3	1	1	2	2	2	2	2	2	3	1	1	2	1	1	3	2	1		7		7		1	2	2	3			5	3
2019/03/28 3:52:25 pm GMT+5:30	20	2	1	7	1	2	2	2	1,3,5	2	1	2	3	1	2	3	1	1	1	1	1		5		1		1	2	1	3			5	2,3,4
2019/03/28 6:37:14 pm GMT+5:30	19	2	1	7	1	1	2	2	1,3	2	1	2	3	3	2	2	1	1	2	1	1		2		3		1	1	1	3			5	1,3
2019/03/28 9:10:15 pm GMT+5:30	19	2	1	3	1	1	1	2	2,3	2	2	1	3	1	2	2	1	1	2	2	8		6		7		1	1	1	3			5	2
2019/03/28 9:13:07 pm GMT+5:30	19	2	1	3	1	2	2	2	2	2	1	2	3	1	2	2	2	1	2	2	1		6		1		2	1	2	4			5	3
2019/03/28 9:24:05 pm GMT+5:30	18	2	1	1	1	2	1	3	2,3	2	1	1	1	1	2	2	1	1	2	2	1,2,5		2,5,6		7		2	1	2	4		1	5	1
2019/03/28 9:26:20 pm GMT+5:30	23	2	1	7	1	2	1	3	2	2	2	2	3	1	2	3	1	1	2	2	8		6		7		1	2	2	4	2,3	1	5	2
2019/03/28 9:31:46 pm GMT+5:30	19	2	1	7	1	3	2	2	1,2,3	2	2	3	3	3	2	2	2	1	2	1	2		7		7		1	2	1	4			5	6
2019/03/28 9:37:15 pm GMT+5:30	20	1	1	7	2	3	2	4	6	2	2	2	3	3	2	4	1	1	2	2	8		7		7		2	2	2	3			5	6
2019/03/28 9:37:22 pm GMT+5:30	19	1	1	1	1	2	2	2	2	2	2	2	3	1	2	3	1	1,3	3	2	8		7		7		3	1	1	3			5	6
2019/03/28 9:40:52 pm GMT+5:30	19	1	1	3	1	1	1	2	1,5	2	2	1	1	1	2	1	1	1,2,4	3	2	1,3,4		2,4		6		1	2	2	4			5	3
2019/03/28 9:46:17 pm GMT+5:30	20	2	1	7	1	1	1	2	2,3	2	2	2	3	1	2	2	1	1	2	2	8		7		7		2	1	2	3			5	1
2019/03/28 9:57:12 pm GMT+5:30	19	2	4	5	2	3	2	4	6	2	2	1	3	3	1	4	1	1,4,5	2	2	8	_	7		7		1	2	2	2			5	6
2019/03/28 10:27:47 pm GMT+5:30	19	1	1	3	1	1	2	2	2,3,4	2	2	2	3	2	2	2	1	1	3	1	1		6		1,3,4		1	1	2	3		3	5	2,3
2019/03/28 10:36:07 pm GMT+5:30	19	1	4	1	1	1	1	2	2	2	1	1	1	2	2	2	1	1	3	2	1,2,3		6		7		1	2	2	3			5	3
2019/03/28 10:42:30 pm GMT+5:30	21	1	1	5	1	1	2	2	1,2,4	2	2	1	1	2	1	2	2	1	3	2	8		6		2		1	3	1	3			5	5
2019/03/28 10:46:46 pm GMT+5:30	20	1	2	2	1	1	1	1	1,2	2	1	1	1	1	1	1	1	1,4	3	1	1,2,4,5		6		5,6		2	1	2	2	2	2	5	3
2019/03/28 10:57:04 pm GMT+5:30	20	2	1	7	1	1	2	2	1,2	2	1	2	3	1	1	3	2	1	1	2	8		7		7		1	1	2	4			5	1,3
2019/03/28 11:07:25 pm GMT+5:30	18	2	2	5	1	2	1	2	2,3,4	2	1	2	3	1	2	2	2	1	2	2	8		6		5		2	1	2	4			5	6
2019/03/28 11:09:00 pm GMT+5:30	18	1	2	7	1	1	1	2	1,2,3,4	2	2	2	3	2	2	3	2	1,4	3	2	8		7		7		1	1	2	3		2	5	1
2019/03/28 11:09:08 pm GMT+5:30	18	2	2	3	1	1	2	2	2,3	2	2	2	3	1	2	2	1	1	2	2	8		6		7	3	1	2	3	1	3		5	5
2019/03/28 11:10:23 pm GMT+5:30	20	2	3	3	1	1	2	3	1,2,3	2	1	1	2	1	2	2	1	1	2	2	8		7		7		2	1	2	2			5	5
2019/03/28 11:12:34 pm GMT+5:30	18	2	2	7	1	2	2	2	2,3	2	1	2	3	2	2	3	2	1,3	3	1	8		7		7		1	1	1	2			5	1
2019/03/28 11:14:42 pm GMT+5:30	18	2	2	3	1	1	1	3	2,3	2	1	2	3	1	1	3	1	1,4	2	1	8		7		7		1	2	1	4	1		5	1,5
2019/03/28 11:21:20 pm GMT+5:30	19	2	1	3	1	1	2	1	1,2,3,4	2	1	1	1	1	1	2	2	1,4	2	1	1,4		7		7		2	2	1	3			5	4
2019/03/28 11:55:09 pm GMT+5:30	20	2	4	7	1	3	2	4	6	2	2	2	3	3	2	4	1	1,4	2	2	8		7		7		1	2	2	3			5	6
2019/03/28 11:55:55 pm GMT+5:30	18	2	2	7	1	1	2	2	2,3	2	1	2	3	1	1	3	1	1,4	2	2	8		6		6		1	2	2	3			5	1,5
2019/03/29 1:02:34 am GMT+5:30	18	2	1	7	1	1	2	2	2,3	1	1	1	1	1	1	2	1	1,4	2	2	3		2		7		2	2	2	3			5	1
2019/03/29 1:03:41 am GMT+5:30	19	2	2	7	1	1	2	2	2,3	2	2	2	3	1	1	3	2	1,4	2	1	8		6		1		1	2	2	4			5	1
2019/03/29 6:49:36 am GMT+5:30	18	2	2	7	1	2	1	2	2,3	2	1	2	3	1	2	2	1	1	1	1	1		6		4		1	1	3	3			5	5
2019/03/29 8:44:10 am GMT+5:30	18	1	1	7	1	1	2	3	2	2	2	1	1	1	1	3	1	1	3	1	4,5		7		7		1	2	2	3			5	6
2019/03/29 10:29:23 am GMT+5:30	20	2	4	7	2	3	1	4	6	2	1	2	3	3	1	3	2	1	2	3	8		7		7		1	1	2	4			5	6
2019/03/29 11:48:11 am GMT+5:30	22	1	1	3	1	1	1	2	2,3	2	2	2	3	1	2	3	1	1	3	2	8		7		7		1	1	1	4			5	4
2019/03/29 1:23:56 pm GMT+5:30	19	2	1	3	1	1	1	2	2,3	2	2	1	1	1	1	1	1	1	1	2	1,4		6		1		1	1	2	3			5	5
2019/03/29 1:29:19 pm GMT+5:30	19	2	1	7	1	1	2	2	1,2	2	2	1	1	1	1	2	2	1,4	2	2	8		7		7		2	1	1	2			5	1
2019/03/29 2:57:01 pm GMT+5:30	20	2	1	1	1	1	1	2	2,3	1	1	2	3	1	1	2	1	1,4,5	2	1	8		6		7		1	2	1	4	1,2	1	5	1
2019/03/29 6:35:17 pm GMT+5:30	19	2	1	7	1	1	2	2	2	2	1	1	1	1	1	2	1	1	2	1	1		6		7		2	2	2	3			5	1
2019/03/29 6:47:49 pm GMT+5:30	20	1	4	7	1	1	1	2	2,4	2	2	1	1	1	2	2	1	1	3	2	8		2		7		2	3	2	3			5	2
2019/03/30 12:39:13 am GMT+5:30	23	2	1	7	1	1	1	1	2	2	2	2	3	1	1	2	1	1	3	2	8		7		7		1	2	1	4	1		5	1,3
2019/03/30 10:10:46 am GMT+5:30	18	2	1	3	1	1	1	2	2,3	2	1	2	3	1	2	2	1	1,4	3	1	8		7		7		2	1	1	4			5	6
2019/03/30 12:53:06 pm GMT+5:30	22	2	1	1	1	1	2	2	1	2	1	2	3	1	2	3	1	1,4	2	1	1		1,6		7		1	1	2	3			5	1,3
2019/03/30 2:49:33 pm GMT+5:30	21	2	3	1	1	1	2	2	2,3	2	2	2	3	1	2	3	2	1,4	2	2	8		7		7		1	3	2	3			5	6
2019/03/30 9:23:45 pm GMT+5:30	19	1	1	7	1	1	1	3	1,2,3,4	2	1	1	1	1	1	2	1	1,4,5	3	1	1		6		1		1	1	1	3			5	1
2019/03/31 11:04:20 am GMT+5:30	20	1	1	3	1	1	1	3	1,2,3	2	1	1	1	1	1	1	1	1,3,4	3	1	1,4,5		6		1,6,7		2	1	1	3	2	2	5	1,4
2019/03/31 11:07:16 am GMT+5:30	21	1	3	2	1	1	1	2	2	1	2	2	2	2	2	3	2	1	3	2	1,6		5,6		1,4,5,6		2	1	1	2			4	1
2019/03/31 11:18:44 am GMT+5:30	20	2	2	1	1	1	1	1	2	1	1	1	1	1	1	2	1	1,3,4	1	1	1,4,5,7		6		2,5,6		2	2	1	2	1		5	1,3,4
2019/04/02 3:12:58 pm GMT+5:30	26	1	1	1	1	1	1	3	2,3	2	2	1	1	1	1	2	1	1,4	3	2	8		7		7		2	1	2	3			5	3
2019/04/02 4:00:40 pm GMT+5:30	27	1	1	7	1	1	1	2	2	2	2	1	1	2	2	2	1	1,3	3	2	8		7		7		2	1	1	1			5	4
2019/04/05 10:08:35 am GMT+5:30	21	2	4	7	1	2	2	2	2	1	1	2	3	1	2	2	2	1	2	2	8		7		7		2	2	1	4			5	6
2019/04/05 10:08:37 am GMT+5:30	21	2	4	3	1	1	1	2	2	2	2	2	3	2	2	2	2	1,4	2	2	1		3		2		1	2	2	1			5	6
2019/04/05 10:24:42 am GMT+5:30	17	2	4	3	2	3	2	4	6	2	2	2	3	3	2	3	1	1	3	2	8		8		7		1	1	1	1			5	6
2019/04/05 10:25:24 am GMT+5:30	18	2	4	3	2	3	2	4	6	2	2	2	3	3	2	4	1	1,4	3	2	8		7		7		1	1	1	1			5	6
2019/04/05 10:35:51 am GMT+5:30	18	2	4	7	1	1	2	2	3	2	2	1	1	1	1	3	1	1	2	2	8		7		7		1	2	1	3			5	6
2019/04/05 10:37:26 am GMT+5:30	18	2	4	7	1	1	1	2	1,2,3	2	2	2	3	2	2	4	1	1,4	2	2	2		2,6		7		1	1	1	3			5	6
2019/04/05 10:40:13 am GMT+5:30	19	1	4	3	1	1	1	2	2,3	2	2	2	3	3	1	3	1	1,4,5	3	2	1,3		6		7		2	1	2	1		1	5	1
2019/04/05 10:40:31 am GMT+5:30	19	1	4	3	1	1	1	1	1,3	2	2	1	2	1	1	2	1	1	3	2	8		7		7		1	2	2	2			5	6
2019/04/05 10:40:37 am GMT+5:30	18	2	4	7	1	1	1	2	1,2	2	2	2	3	1	2	3	1	1	2	2	8		7		7		2	1	1	3			5	6
2019/04/05 10:41:20 am GMT+5:30	19	2	4	3	2	2	2	4	3	2	2	2	3	1	2	3	1	1,4	2	2	8		7		7		1	1	2	3		1	5	5
2019/04/05 10:41:21 am GMT+5:30	18	2	4	7	2	3	1	4	6	2	2	2	3	3	2	2	1	1,4	3	2	8		7		7		1	1	3	3			5	6
2019/04/05 10:42:01 am GMT+5:30	18	2	4	1	1	2	2	2	2	2	2	1	1	1	1	2	1	1	2	2	1,4		4,5		3		1	1	1	3			5	5
2019/04/05 10:42:23 am GMT+5:30	19	1	4	7	1	1	1	1	2	2	2	1	1	1	2	2	2	1,3	3	2	8		7		5		1	1	2	1			5	5
2019/04/05 10:43:34 am GMT+5:30	19	2	4	5	2	3	2	4	6	2	1	2	3	3	2	3	1	1,4	3	2	8		7		7		1	1	2	1			5	6
2019/04/05 10:44:12 am GMT+5:30	22	1	4	1	1	1	1	2	2	2	1	2	3	1	1	3	2	1	3	2	8		6		4		1	2	2	1			5	4
2019/04/05 10:44:45 am GMT+5:30	18	1	4	7	2	3	2	4	6	2	2	2	3	1	2	3	2	1	2	2	8		7		7		2	2	1	1			5	6
2019/04/05 10:44:48 am GMT+5:30	21	2	4	5	1	2	2	2	2	2	2	1	1	1	1	4	1	1	2	2	1		6		1		1	2	2	2			5	2
2019/04/05 10:45:01 am GMT+5:30	19	2	4	7	1	1	2	2	1,2,3,4	2	1	2	3	3	2	2	1	1	3	1	8		1		1		1	2	2	1		1	5	3
2019/04/05 10:45:07 am GMT+5:30	20	2	4	3	1	2	2	2	1,2,3,4	2	1	1	1	1	1	2	1	1,4	2	2	2,5,6		1		7		2	4	4	1			5	2,3
2019/04/05 10:45:11 am GMT+5:30	19	1	4	1	1	1	1	3	2	2	2	2	1	1	1	2	1	1	3	2	1		6		1		2	2	1	1		1	5	4
2019/04/05 10:45:15 am GMT+5:30	20	1	4	7	1	1	2	2	2	2	1	1	1	1	1	2	1	1,4	3	2	8		7		7		1	1	3	3			5	6
2019/04/05 10:45:43 am GMT+5:30	20	2	4	5	1	1	1	1	1,2,3	2	2	1	1	1	1	2	1	1,4	2	1	8		6		7		3	1	1	1		1	5	1
2019/04/05 10:45:50 am GMT+5:30	20	2	4	1	2	3	2	4	6	2	2	2	3	3	2	3	1	1,4	2	2	8		7		7		1	2	1	4			5	6
2019/04/05 10:45:54 am GMT+5:30	18	2	4	3	1	2	2	2	2	2	2	1	1	1	2	3	2	1	2	2	8		7		7		1	2	2	1			5	6
2019/04/05 10:46:34 am GMT+5:30	19	1	4	1	1	1	1	1	2,3	2	2	1	1	1	2	2	1	1	3	2	4,5		7		6		1	1	1	1			5	1
2019/04/05 10:47:06 am GMT+5:30	20	1	4	3	1	1	1	1	2	2	2	1	1	2	2	2	1	1	3	2	8		7		7		1	2	1	3			5	6
2019/04/05 10:48:02 am GMT+5:30	18	2	4	7	1	1	1	2	2,4	2	2	1	1	1	1	3	2	1,4	1	2	8		7		7		1	2	1	3			5	1
2019/04/05 10:48:16 am GMT+5:30	19	2	4	5	2	3	1	2	3	2	2	1	1	1	2	3	1	1	2	2	8		7		7		1	1	1	3			5	1
2019/04/05 10:48:17 am GMT+5:30	20	2	4	1	2	3	2	2	2	2	2	1	1	2	1	3	2	1	3	2	8		7		7		2	2	1	4			5	6
2019/04/05 10:49:11 am GMT+5:30	21	2	4	7	1	2	2	2	1	2	2	2	3	1	2	3	1	1,4	2	2	8		7		7		1	1	1	3	1	1	5	5
2019/04/05 10:49:37 am GMT+5:30	20	2	4	3	1	1	2	2	1,2,3	2	2	2	3	2	2	2	2	1,3	1	2	4		6		7		1	1	2	4			5	1
2019/04/05 10:49:41 am GMT+5:30	20	2	4	7	1	1	1	2	2	2	1	2	3	2	2	3	1	1,4	2	2	8		6		7		1	1	2	1			5	6
2019/04/05 10:51:11 am GMT+5:30	21	1	4	3	2	3	2	4	6	2	2	2	3	3	2	3	1	1	3	2	8		7		7		2	2	2	4			5	6
2019/04/05 10:51:19 am GMT+5:30	21	2	4	3	1	2	1	2	1	2	1	2	3	1	1	2	2	1,4	1	1	7		7		7		1	2	1	4			5	1
2019/04/05 10:51:36 am GMT+5:30	21	1	4	1	1	2	2	2	4	2	2	1	1	2	2	3	1	1,4	2	2	8		7		7		2	2	3	4			2,4	5
2019/04/05 10:51:47 am GMT+5:30	20	1	4	3	1	1	1	2	2	2	2	1	1	1	1	3	1	1	2	2	3,4		7		7		2	1	1	1			5	6
2019/04/05 10:52:18 am GMT+5:30	20	2	4	7	1	1	2	2	2	2	2	2	3	2	2	2	1	1,4	2	2	2		1		1,2		1	2	2	1			5	6
2019/04/05 10:53:33 am GMT+5:30	21	1	4	3	2	3	2	4	6	2	1	2	3	2	2	3	1	1,3	3	2	8		6		4		2	2	3	4			5	6
2019/04/05 10:54:13 am GMT+5:30	21	2	4	3	1	2	2	2	1,2	2	1	2	3	2	2	3	1	1,4	2	2	8		7		7		1	2	2	3			5	5
2019/04/05 10:55:03 am GMT+5:30	20	2	4	3	1	1	1	2	2,3	2	2	2	3	2	2	2	2	1	2	1	8		7		7		1	1	2	3			5	5
2019/04/05 10:55:30 am GMT+5:30	20	2	4	7	2	2	2	4	6	2	2	2	3	2	2	3	2	1	2	2	8		7		7		1	2	2	4			5	6
2019/04/05 10:55:45 am GMT+5:30	21	1	4	7	2	3	2	4	6	2	2	2	3	3	2	3	1	1	3	2	8		7		7		2	2	2	3			5	6
2019/04/05 10:56:35 am GMT+5:30	21	1	4	7	1	1	1	2	2	2	2	2	3	2	2	3	1	1,4	2	2	8		7		7		1	2	2	4			5	6
2019/04/05 10:56:50 am GMT+5:30	20	1	4	1	1	1	1	1	2	2	2	2	3	1	2	2	1	1,3	3	2	8		7		7		1	1	2	4	1	1	5	1
2019/04/05 10:57:45 am GMT+5:30	21	1	4	3	1	2	2	3	2	2	1	2	3	1	1	1	1	1	3	2	8		7		7		2	1	1	3			5	4,5
2019/04/05 10:57:58 am GMT+5:30	21	1	4	7	1	1	1	3	1,2	2	1	1	2	1	2	3	1	1,5	3	1	8		6		5		2	1	2	2			5	1
2019/04/05 10:58:04 am GMT+5:30	22	2	4	7	1	2	2	2	2	2	2	2	3	1	2	3	2	1,4	2	2	8		7		7		1	1	2	4			5	6
2019/04/05 10:58:10 am GMT+5:30	21	1	4	7	1	2	2	2	2,3,4	2	1	2	3	1	1	2	2	1	1	2	2		1		1		2	3	4	1			2	6
2019/04/05 10:59:17 am GMT+5:30	21	1	4	7	1	1	1	2	2	2	2	2	3	2	2	3	1	1	3	2	8		7		7		2	2	2	3			5	2
2019/04/05 11:10:45 am GMT+5:30	18	1	5	7	1	1	1	2	2	2	2	2	3	1	2	2	1	1,4	3	2	8		5	Chicken	7		1	2	1	3			5	6
2019/04/05 11:11:58 am GMT+5:30	19	1	5	1	1	1	1	2	1,2,3	2	2	2	3	2	2	2	2	1	3	1	8	Sugarcane	7	White rice	1		1	2	2	3	1		5	1,5
2019/04/05 11:12:10 am GMT+5:30	19	1	5	1	1	1	1	2	1,2,3	2	2	2	3	2	2	3	2	1	3	1	8	Sugarcane	7	White rice	1		1	2	2	3	Calcium		5	1,2,5
2019/04/05 11:13:40 am GMT+5:30	19	2	7	3	1	2	1	3	2,3	2	2	2	2	2	2	4	1	1,4	2	2	8		7		7		1	1	2	4			5	6
2019/04/05 11:15:05 am GMT+5:30	20	1	5	3	2	2	2	4	6	2	2	1	3	3	1	3	1	1,4	3	2	8		7		7		1	1	2	4			5	6
2019/04/05 11:43:17 am GMT+5:30	18	2	5	3	2	2	2	4	6	2	2	2	2	3	1	3	1	1,4	2	2	8		7		7		1	1	2	1			5	6
2019/04/05 12:14:43 pm GMT+5:30	20	2	7	1	2	2	2	4	3	2	2	2	2	1	2	4	2	1,4	2	1	8		6		2		2	2	1	4			5	6
2019/04/05 1:41:22 pm GMT+5:30	18	1	4	1	1	1	2	2	2	2	2	2	3	2	1	3	2	1,4	3	2	8		6		7		1	2	1	2			5	1
2019/04/05 7:08:58 pm GMT+5:30	18	1	4	7	1	2	1	2	3	2	1	2	3	1	2	3	1	1	3	2	8		7		7		1	1	2	4			5	6
2019/04/06 11:20:30 am GMT+5:30	20	1	5	7	1	1	1	1	1	2	2	2	3	1	2	3	1	1	3	2	8		7		7		2	1	1	1			5	6
2019/04/06 11:22:31 am GMT+5:30	21	2	5	7	1	2	1	2	2	2	1	2	3	2	2	2	1	1	2	2	8		7		7		1	2	1	4			5	5
2019/04/06 11:34:30 am GMT+5:30	21	2	5	1	2	2	2	3	6	2	1	2	3	1	1	1	1	1,4	3	2	1		6		7		2	2	2	3		Dust allergy	5	6
2019/04/06 11:43:54 am GMT+5:30	21	1	5	4	1	1	1	3	2,3	2	2	2	2	1	2	3	1	1	3	2	8		7		7		1	1	1	2			5	5
2019/04/06 12:00:35 pm GMT+5:30	21	1	5	7	1	2	2	2	2	2	2	2	3	3	2	3	1	1,4	3	2	8		7		7		1	1	2	3			5	6
2019/04/06 12:16:17 pm GMT+5:30	21	2	5	3	1	1	2	3	1	2	1	2	3	1	1	3	1	1	2	2	1		1		1		1	1	1	4			5	1
2019/04/06 12:18:51 pm GMT+5:30	20	2	5	8	1	2	1	2	2	2	2	2	3	2	2	3	2	1	2	2	8		7		7		1	1	2	3			5	5
2019/04/06 12:24:20 pm GMT+5:30	21	1	6	1	2	2	2	4	6	2	1	1	3	3	2	3	1	1,4	3	2	8		7		7		2	2	1	3			5	6
2019/04/06 12:36:23 pm GMT+5:30	19	2	6	3	2	2	2	4	6	2	2	2	3	3	2	3	2	1	2	2	8		7		7		2	2	2	4			5	6
2019/04/06 12:38:18 pm GMT+5:30	20	2	5	1	1	2	2	2	2	2	2	2	3	1	2	3	1	1,4,5	2	2	8		7		7		1	1	1	4		Sun allergies	5	5
2019/04/06 12:39:12 pm GMT+5:30	24	1	1	8	1	1	2	2	2,3,4,5	2	2	2	3	2	2	3	1	1	3	2	8		6		7		1	2	1	3		Dust	5	5
2019/04/06 12:41:51 pm GMT+5:30	19	1	8	7	2	3	2	4	6	2	1	2	3	3	2	1	1	1	3	2	8		7		7		2	1	2	3			5	6
2019/04/06 1:04:04 pm GMT+5:30	21	2	9	8	1	1	2	2	2,3	2	2	2	2	2	2	3	1	1	2	1	8		7		7		1	2	2	3			5	6
2019/04/06 3:01:21 pm GMT+5:30	21	1	4	7	1	2	2	3	1,2,3,4	2	2	2	2	3	2	3	2	1	3	2	8		7		7		2	2	2	2			5	6
2019/04/06 4:38:04 pm GMT+5:30	19	1	9	7	2	2	2	4	6	2	1	2	3	2	2	3	1	1	3	2	8		7		7		2	1	1	2			5	6
2019/04/06 9:26:35 pm GMT+5:30	20	1	5	1	2	3	2	4	6	2	1	2	3	3	2	3	1	1	3	2	8		7		7		1	2	2	2		Dust	5	6
2019/04/07 11:33:07 am GMT+5:30	22	1	4	7	2	2	2	4	6	2	2	2	3	3	2	3	2	1	3	2	8		7		7		1	2	1	4			5	6
2019/04/07 12:08:38 pm GMT+5:30	20	2	4	7	1	2	2	2	2	2	2	2	3	2	1	3	1	1,6	2	2	4,5		6		7		2	2	2	3			5	5
2019/04/08 10:49:28 am GMT+5:30	21	2	4	7	1	1	1	3	2	2	1	1	1	1	1	1	1	1,2,4	1	1	1,2,4,5		2,3,6		2,5,6		1	2	1	3			4	1,2,3,4
2019/04/12 10:48:58 pm GMT+5:30	22	2	1	7	1	2	2	4	2	2	2	2	3	3	2	2	1	1	3	1	1		7		7		2	1	2	4			3	6
2019/04/12 10:50:11 pm GMT+5:30	19	2	1	7	2	2	2	3	6	2	1	2	3	2	1	2	1	1,4,6	2	2	8		7		7		1	1	2	4			5	6
2019/04/12 10:51:39 pm GMT+5:30	19	1	1	1	1	2	2	2	2,3	2	2	2	3	1	2	3	1	1,4	3	1	8		7		7		1	1	1	3			5	3
2019/04/12 10:56:10 pm GMT+5:30	20	2	1	1	1	1	1	2	1,2	2	1	2	3	1	2	3	1	1	2	2	8		7		7		2	2	1	3		Dust	5	4
2019/04/12 10:56:28 pm GMT+5:30	19	1	1	3	1	2	2	2	1,2,3,4	2	1	1	3	1	1	3	1	1	3	2	1		7		7		2	2	2	2			5	6
2019/04/12 10:57:10 pm GMT+5:30	20	2	1	8	1	1	1	3	2,3	1	1	1	1	1	1	1	1	1,2,34	1	1	1,2,3,4,5		1,2,6		1,4,5,6		2	1	1	2	Vitamin D	Allergic rhinitis	5	1,2,3,4
2019/04/12 11:02:00 pm GMT+5:30	19	2	1	7	1	1	1	2	2	2	1	2	3	1	2	1	2	1,4	2	1	8		6		1		2	1	1	4			5	1
2019/04/12 11:04:21 pm GMT+5:30	19	2	3	1	1	1	2	2	2,3	2	2	2	3	2	2	2	2	1,4	2	2	8		7		7		2	1	1	4			5	1
2019/04/12 11:06:58 pm GMT+5:30	19	2	3	3	1	1	1	2	1,2,3	2	1	2	3	2	2	2	1	1	1	1	1		3,5,6		6		1	1	2	3			5	6
2019/04/12 11:08:30 pm GMT+5:30	20	2	3	7	1	2	1	2	2	2	1	2	3	1	2	2	1	1	2	2	8		7		7		2	1	1	3	Vit D deficiency		5	1,3,5
2019/04/12 11:08:50 pm GMT+5:30	19	2	3	7	1	1	2	2	2	2	1	2	3	3	2	3	1	1	2	2	8		2		7		2	2	3	2			5	1
2019/04/12 11:09:51 pm GMT+5:30	20	2	1	1	1	2	2	2	1	2	2	2	3	1	1	2	1	1,4	2	2	1		7		7		2	1	2	4			5	4
2019/04/12 11:16:59 pm GMT+5:30	20	2	1	7	1	2	2	2	1,2	2	2	1	2	2	2	2	1	1	2	2	8		6		7		1	2	1	3			5	1
2019/04/12 11:17:30 pm GMT+5:30	21	1	1	3	1	2	2	2	2	2	2	2	3	2	2	2	1	1,4	3	2	8		7		7		3	1	2	4			5	6
2019/04/12 11:30:12 pm GMT+5:30	19	2	1	3	1	2	2	2	1,2	2	1	2	3	1	1	2	1	1,2	2	2	1		7		2		1	1	2	4			5	1
2019/04/12 11:31:08 pm GMT+5:30	22	1	1	3	1	1	1	3	2,3,4	2	2	2	3	3	2	3	1	1	3	1	8		3,4,6		1,2		1	2	1	4			5	1,2,5
2019/04/12 11:31:20 pm GMT+5:30	20	1	1	1	1	2	2	1	1,2	2	2	2	3	3	2	2	2	1,2,3,4,5,6	3	2	8		7		7		1	1	1	3			5	6
2019/04/12 11:35:49 pm GMT+5:30	22	1	1	1	2	3	2	4	6	2	2	1	3	3	2	2	1	1	3	2	8		7		7		1	1	2	4			5	6
2019/04/12 11:44:15 pm GMT+5:30	20	1	1	8	1	1	1	2	2	2	1	1	1	1	1	2	1	1	3	2	1,4,5		6		5,6		1	1	1	2	Vitamin B		5	1,3,4
2019/04/13 12:00:15 am GMT+5:30	19	2	1	7	1	2	2	2	2,3	2	2	2	3	1	2	2	1	1,4	2	2	1		7		7		1	1	2	3			5	3
2019/04/13 12:16:32 am GMT+5:30	19	2	1	3	2	2	1	4	6	2	1	1	2	3	1	3	1	1	2	1	8		7		7		2	2	1	1	Vitamin D	Dust allergy	5	6
2019/04/13 12:48:55 am GMT+5:30	19	2	3	3	1	1	2	2	2	2	1	2	3	1	1	2	2	1,4	2	2	8		7		7		2	1	2	3	Iron, calcium, vitamin D		2	1	Metrogyl DG gel
2019/04/13 5:37:55 am GMT+5:30	19	2	1	8	1	2	2	2	2,3	2	1	2	3	1	1	3	1	1,4	2	2	8		7		7		1	1	1	4			5	6
2019/04/13 8:00:54 am GMT+5:30	19	2	1	7	2	3	2	4	6	2	2	2	3	3	2	3	1	1,4	3	2	8		7		7		1	1	1	3	Vitamin D		5	6
2019/04/13 9:36:44 am GMT+5:30	19	2	1	1	1	1	1	3	2,3	2	1	2	3	1	2	3	2	1,4	2	2	8		6		7		2	1	2	4			5	5
2019/04/13 10:11:47 am GMT+5:30	19	2	3	7	2	2	2	4	6	2	1	2	3	2	2	4	1	1	2	2	1,4		7		7		1	1	1	4			5	6
2019/04/13 1:20:04 pm GMT+5:30	18	2	3	3	1	1	2	2	2	1	2	1	3	2	2	3	1	1	2	2	1,4		6		7		1	2	1	4			5	6
2019/04/13 5:24:45 pm GMT+5:30	19	2	3	4	2	2	2	4	6	2	1	2	3	2	2	2	1	1,6	2	2	8		7		7		2	1	1	1			5	6
2019/04/13 5:28:19 pm GMT+5:30	18	2	3	3	2	2	2	3	6	2	2	2	2	1	1	2	1	1,2,4,5	2	2	8		7		7		2	1	1	4			5	6
2019/04/13 5:31:44 pm GMT+5:30	19	2	3	3	1	1	2	2	1,2	2	2	2	3	1	1	1	1	1,2,4,5	2	2	8		6		7		2	2	2	4		Dust allergy	5	3
2019/04/13 5:32:17 pm GMT+5:30	18	2	3	7	1	1	2	2	1,2,3,4,5	2	2	2	3	1	2	3	1	1	2	2	1,4,5		8	Hot food	1		2	2	1	3			5	6
2019/04/13 5:33:04 pm GMT+5:30	18	2	3	1	2	2	2	4	2	2	2	2	3	1	1	3	1	1,4,5	2	2	8		7		7		2	1	2	4			5	6
2019/04/13 5:35:21 pm GMT+5:30	20	2	3	1	1	2	2	2	2,3	2	1	2	3	2	2	1	1	1,4	2	2	8		7		7		1	1	2	4	Vitamin D, calcium , iron , hemoglobin		5	1,4,5
2019/04/13 5:48:55 pm GMT+5:30	19	2	3	1	2	2	2	4	6	2	1	2	3	3	2	3	1	1	2	2	8		7		7		1	1	1	4			5	6
2019/04/13 5:55:05 pm GMT+5:30	19	2	3	3	1	2	1	2	2	2	2	2	3	1	2	3	1	1,4	2	2	1		6		7		1	1	3	3			5	5
2019/04/13 7:48:43 pm GMT+5:30	18	2	3	5	1	2	2	2	2	2	2	2	3	2	2	2	2	1,4	2	2	8		7		7		1	1	2	3			5	4
2019/04/13 7:50:34 pm GMT+5:30	20	2	3	7	1	2	2	3	2	2	2	2	3	1	2	3	1	4	3	2	8		7	No	7		1	1	2	1		Smoke	5	1	Metrogyl DG gel
2019/04/13 7:50:44 pm GMT+5:30	19	2	3	7	1	1	2	2	1,2,3	2	2	2	3	1	1	2	1	1,4	2	1	8		7		7		1	1	2	3			5	1
2019/04/13 8:02:59 pm GMT+5:30	18	2	3	1	1	1	1	2	1,2	2	2	2	3	1	1	3	1	1,4	2	2	8	Walnut	7		7		1	1	1	3	Not applicable.	Lactose intolerance	5	6
2019/04/13 8:42:26 pm GMT+5:30	19	2	3	8	1	1	1	3	1	2	1	2	3	3	2	2	1	1	2	2	8		7		7		1	2	1	3	Vit A , Vit B , vit C , Vit D		5	2,3
2019/04/13 9:09:14 pm GMT+5:30	18	2	3	5	1	1	2	2	2	2	1	2	3	3	2	3	1	5,6	3	1	8	No	7		7		2	1	1	4			5	1
2019/04/15 9:35:23 pm GMT+5:30	20	1	1	7	1	2	2	2	1,2	2	1	2	3	3	2	3	1	1	3	2	1		6		7		2	1	2	3			5	6
2019/04/16 1:45:12 am GMT+5:30	20	1	1	7	1	2	2	2	1,2	2	1	2	3	3	2	3	1	1	3	2	1,4,5		6		6		2	1	2	3			5	6
2019/04/17 3:54:47 pm GMT+5:30	19	2	1	3	1	1	1	2	3	2	1	2	3	1	1	2	1	1	2	2	8		7		7		2	1	1	2	Vitamin D	Allergic rhinitis	5	6
2019/04/17 6:24:47 pm GMT+5:30	24	2	4	3	1	2	1	2	2	2	2	2	3	1	2	2	1	1,4	2	2	1		6		7		1	3	2	3	Vitamin C	Urticaria	5	3
2019/04/17 7:31:59 pm GMT+5:30	24	2	4	3	1	1	2	2	2	2	1	2	3	1	1	2	1	1,4	1	1	1,2		6		6		1	3	1	3	Vitamin C	Urticaria	5	3
2019/04/22 5:25:23 pm GMT+5:30	20	1	1	5	2	2	2	4	6	2	1	1	3	1	2	2	1	1	3	2	8		7		7		1	2	1	3	Calcium	Dust,pollen,etc	5	6
2019/04/23 1:56:53 pm GMT+5:30	20	1	1	3	1	1	2	2	2	2	1	2	3	2	2	2	1	1,4	3	1	8		7		7		2	2	1	3			5	3
2019/04/23 1:58:58 pm GMT+5:30	23	2	1	7	1	2	2	3	2	2	1	1	2	1	1	4	1	1,2,3	1	1	8		7		3,4		1	2	1	2	Iron deficiency	Peanuts	5	1,2
2019/04/23 2:15:52 pm GMT+5:30	20	2	1	3	2	2	2	4	6	2	1	1	3	31	2	2	1	4	3	2	8		7		7		1	1	1	4	Vitamin D	Cold Utricaria	5	6
2019/04/24 8:38:44 pm GMT+5:30	21	1	1	3	1	1	2	2	2,3	2	1	2	3	2	2	4	1	1,4	3	1	8		3		7		1	1	1	4	Vitamin D	Milk	5	1,3
2019/04/25 9:44:14 am GMT+5:30	20	1	1	7	1	2	2	2	2	2	2	2	3	2	1	3	2	1	3	2	8		7		7		2	1	2	3			5	3
2019/04/25 9:45:03 am GMT+5:30	21	2	1	7	1	2	2	2	2	2	2	2	3	2	2	2	1	1,4	2	2	8		7		7		2	1	2	4			5	6
2019/04/25 9:46:13 am GMT+5:30	20	2	1	3	1	2	2	2	2	2	1	2	3	3	1	3	1	1,4	2	1	1		7		7		1	1	1	3			5	5
2019/04/25 9:47:22 am GMT+5:30	21	2	1	3	1	2	2	2	2	2	1	2	3	1	1	3	1	1,4	2	2	1		7		7		1	1	1	4	Vitamin D		5	1
2019/04/25 9:47:42 am GMT+5:30	20	1	1	7	1	2	1	2	2	2	2	2	3	1	2	4	2	1	3	2	8		7		7		2	1	1	3			5	6
2019/04/25 9:49:32 am GMT+5:30	19	2	1	7	1	1	2	2	3	2	1	2	3	1	1	3	1	1	2	1	8		6		7		2	1	1	4			5	6
2019/04/25 10:47:02 am GMT+5:30	22	2	2	3	1	2	2	2	2	2	1	2	3	2	2	3	1	1,4	2	2	8		7		7		2	2	1	3			5	5
2019/04/25 10:50:14 am GMT+5:30	22	2	2	3	1	2	2	2	2	2	2	2	3	2	1	2	1	1,4	2	2	1		7		7		2	2	1	3		Dust allergy, shell food allergy	5	1,5
2019/04/25 10:52:12 am GMT+5:30	19	2	2	3	1	2	2	2	2	2	2	2	3	1	2	3	1	1	2	2	8		7		7		1	1	1	4			5	6
2019/04/25 10:55:20 am GMT+5:30	19	2	2	1	2	3	2	4	6	2	2	2	3	3	2	3	1	1	3	2	8		7		7		2	1	1	4			5	6
2019/04/25 10:57:24 am GMT+5:30	20	2	2	7	1	2	2	2	2	2	2	2	3	1	1	1	1	1	2	2	8		7		7		2	1	1	4			5	6
2019/04/25 10:59:40 am GMT+5:30	20	2	2	3	1	2	2	2	1,2,3	2	1	2	3	1	2	1	1	1,4	2	1	8		7		7		2	1	2	3			5	4
2019/04/25 11:03:13 am GMT+5:30	19	2	2	7	1	2	2	2	3	2	2	2	3	1	2	3	2	1,4	2	2	8		7		7		1	2	2	3			5	6
2019/04/25 11:06:41 am GMT+5:30	21	2	2	4	1	1	2	2	2,3,4	2	2	2	3	2	1	2	1	1,4	2	2	8		7		7		2	2	1	3			5	5
2019/04/25 11:08:51 am GMT+5:30	21	2	2	5	1	2	2	2	2	2	1	2	3	1	2	3	1	1,6	2	2	8		7		7		1	2	1	4		Non veg food allergy	5	6
2019/04/25 11:10:30 am GMT+5:30	21	2	2	1	1	2	1	2	2,3,4	2	2	2	3	2	2	2	1	1	2	2	8		7		7		1	2	1	3			5	1
2019/04/25 11:13:28 am GMT+5:30	21	2	2	1	1	1	1	2	3	2	1	2	3	1	2	3	2	1,3	2	2	8		7		7		1	1	2	3			5	5
2019/04/25 11:16:41 am GMT+5:30	22	2	2	7	2	2	2	4	6	2	1	2	3	3	2	3	1	1,4	3	2	8		7		7		2	1	2	2			5	6
2019/04/26 8:52:26 am GMT+5:30	20	1	1	6	1	1	2	2	2	2	2	2	3	2	2	4	1	1	3	1	8		5		1,2,3		1	2	1	2			5	1,2
2019/04/26 8:56:23 am GMT+5:30	19	1	1	7	1	2	2	1	2,3	2	2	2	3	2	2	4	1	1,4	2	2	1,4,5		5		3		2	4	4	4			5	3
2019/04/26 8:59:24 am GMT+5:30	19	2	1	1	2	3	2	4	6	2	2	2	3	3	2	3	1	1,4	3	2	8		7		7		4	4	4	4			5	6
2019/04/26 9:01:52 am GMT+5:30	21	1	1	5	1	1	1	1	2,3	1	1	1	1	1	1	1	1	1,4	1	2	1		5.6		4,5,6		2	2	4	3			5	1,2,4,5
2019/04/26 9:24:28 am GMT+5:30	22	1	1	1	1	1	1	2	1,2,3	1	1	1	1	2	1	2	1	1,4	3	2	1,4,5		6		1,2,5		1	1	2	4			5	1
2019/04/26 9:27:25 am GMT+5:30	19	2	1	5	1	1	1	2	2,3	2	1	1	1	2	1	2	1	1,4	1	1	1,2,3		3,6		6		1	1	2	4			5	6
2019/04/26 3:06:57 pm GMT+5:30	20	1	1	3	1	1	1	2	2,3	2	2	1	1	1	1	2	1	1	3	2	8		3,4		1		2	1	2	3			5	1
2019/04/26 3:39:52 pm GMT+5:30	20	2	1	6	1	1	1	2	2,3	2	2	1	1	1	1	2	2	1,4	1	1	1		1		1		3	1	2	4		2	5	3
2019/04/28 2:31:10 pm GMT+5:30	19	2	1	1	1	1	1	2	3	2	1	1	1	1	1	2	1	1,4	2	2	1		2		3		2	1	1	3			5	6
2019/04/28 2:35:46 pm GMT+5:30	20	1	1	7	1	1	1	2	2	2	2	1	1	1	1	2	1	1,4	3	2	8		7		5		1	1	1	2			5	1
2019/04/28 2:36:21 pm GMT+5:30	20	1	1	3	1	2	2	1	2	2	2	1	1	1	1	1	1	1	3	1	1		2		3		1	1	1	4			5	1
2019/04/28 2:39:38 pm GMT+5:30	20	1	1	8	1	2	1	3	2,3	2	2	1	1	1	1	2	1	1,4	3	2	8		7		4		1	1	1	2			5	1,4
2019/04/28 3:13:15 pm GMT+5:30	20	1	1	7	1	1	1	2	3	2	1	1	1	1	2	2	1	1,4	3	2	8		6		4		2	1	2	3	2		5	1,5
2019/04/28 10:11:21 pm GMT+5:30	22	2	1	7	1	1	1	2	2	1	1	1	1	1	2	2	1	1	2	2	1		6		3		1	1	2	3	1		5	1
2019/04/28 10:13:03 pm GMT+5:30	21	2	1	8	1	1	1	2	2.3.5	2	3	2	1	1	1	2	1	1.3	2	2	1		8		7		1	1	1	4			5	1
2019/04/28 10:20:09 pm GMT+5:30	19	2	1	1	1	1	2	2	1,4	2	1	1	1	1	1	2	1	1	2	1	1		5.6		5,6		2	1	2	2			5	6
2019/04/28 10:21:06 pm GMT+5:30	21	1	1	3	1	1	1	2	2	2	2	1	1	1	2	2	1	1	3	2	8		7		7		1	1	1	2			5	6
2019/04/28 10:23:10 pm GMT+5:30	21	2	1	5	1	1	1	2	2,3	2	1	1	3	1	1	2	1	1	1	2	8		7		1		2	1	1	2	1,2		5	1,4
2019/04/29 1:09:01 am GMT+5:30	21	2	1	7	1	1	1	2	2,3	2	1	2	3	1	1	2	1	1.4.5	1	1	8		7		6		1	2	2	4			5	1,4
2019/04/29 1:10:51 am GMT+5:30	22	2	1	3	1	2	2	2	2	2	1	2	3	1	1	2	1	1,4	1	1	8		7		7		2	1	2	4			5	4
2019/04/29 1:12:40 am GMT+5:30	20	2	1	3	1	1	1	1	1,2,3	2	1	1	1	1	1	2	2	1,4	1	1	1,2,4,5		6		4,5,6		1	1	1	4			5	1
2019/04/29 1:14:15 am GMT+5:30	21	2	1	7	1	1	1	3	1,2,3,4	2	1	1	1	1	1	1	1	1.2.3.4	1	1	1,2,4,5,6		1,2,3,4		1,4,5,6		2	2	1	3			5	1,2,4
2019/04/29 1:16:33 am GMT+5:30	20	2	1	7	1	1	1	3	1,2,3,4	1	1	1	1	1	1	1	1	1,2,4	1	1	1,2,4,5		1,2,5,6		1,2,5,6		2	1	1	4	2,4	Urticaria	5	1,4
2019/04/29 1:18:30 am GMT+5:30	20	2	1	7	1	1	1	2	2	2	1	2	1	1	1	2	1	1,2,4	1	1	1		8		2		3	2	1	4	3	1	5	1,2,4
2019/04/29 1:19:52 am GMT+5:30	20	2	1	3	1	1	2	2	2	2	1	1	1	1	1	2	1	1	1	1	1		1,4		4		3	1	1	2	2	2	4	6
2019/04/29 1:21:33 am GMT+5:30	18	2	1	7	1	1	2	2	3	2	2	1	1	1	1	2	1	1.3	2	2	2		1		1		2	1	1	4			5	6
2019/04/29 1:23:07 am GMT+5:30	25	2	1	3	1	2	2	2	2,3	2	1	1	1	1	1	2	1	1	2	1	1,3		4		1		2	2	1	2			5	3,5
2019/04/29 1:24:56 am GMT+5:30	19	2	1	5	1	1	2	2	2,3	2	1	1	1	1	1	2	1	1,4	2	1	1,4		4		2		1	2	1	3	3		5	4
2019/04/29 1:26:49 am GMT+5:30	20	2	1	1	1	2	2	2	2	2	1	1	1	1	2	1	1	1	2	1	1		2		1		1	2	1	2			5	6
2019/04/29 1:28:26 am GMT+5:30	20	2	1	1	1	1	2	2	2	2	2	1	1	1	1	2	1	1	2	1	4		1		3		1	2	2	3			5	5
2019/04/29 1:31:52 am GMT+5:30	21	2	1	7	1	1	1	2	3	2	1	1	1	1	1	2	1	1	2	2	1,2		6		4		1	1	2	3		1	5	6
2019/04/29 1:33:37 am GMT+5:30	21	2	1	7	1	1	2	2	2,3	2	1	2	3	1	2	2	1	1,4	2	2	8		6		7		1	1	1	3			5	4
2019/04/29 1:34:50 am GMT+5:30	19	2	1	3	1	2	2	2	3	2	1	1	1	1	1	2	1	1	2	2	8		6		6		3	1	1	1	2		5	6
2019/04/29 1:36:07 am GMT+5:30	20	2	1	3	2	3	2	3	3	2	1	2	3	3	2	4	1	1	3	2	8		7		7		2	1	1	4			5	6
2019/04/29 1:37:15 am GMT+5:30	20	2	1	7	1	1	1	3	1,2,3,4	1	1	1	1	1	1	1	1	1,4	1	1	1,2,4,5		1,2,4,5,6		1,2,3,5		2	1	1	4	3		5	1,3,4
2019/04/29 1:38:42 am GMT+5:30	19	2	1	7	1	1	1	3	1,2,3,4	1	1	1	1	1	1	2	1	1,4,5	1	1	1,4,5		1,6		1,2,3,4,5		1	1	1	1	1		5	6
2019/04/29 1:39:52 am GMT+5:30	20	2	1	7	1	1	1	1	1	1	1	1	1	1	1	1	1	1,2,3,4	1	1	1,4,5,6,7		1,6		1,2,4,5		2	1	1	2			5	6
2019/04/29 1:40:59 am GMT+5:30	19	2	1	3	2	3	2	4	6	2	2	2	3	3	2	4	1	1	3	2	8		7		7		2	1	1	2			5	6
2019/04/29 1:42:19 am GMT+5:30	19	2	1	3	1	1	1	2	2	2	1	1	1	1	1	2	1	1	1	1	5		4		3		2	1	1	2	2		5	6
2019/04/29 2:10:29 pm GMT+5:30	19	1	1	7	1	2	2	2	2	1	2	2	3	2	2	1	1	1	3	2	8		7		7		1	1	4	4			5	3
2019/04/29 2:12:55 pm GMT+5:30	19	1	1	5	1	1	1	2	3	2	2	1	1	1	1	3	1	1,2,3	3	2	Oranges		7		6		1	1	1	3			5	1
2019/04/29 2:14:56 pm GMT+5:30	21	1	1	1	2	3	2	4	6	2	2	1	2	3	2	3	1	1,4	3	2	8		7		7		1	3	2	3			5	6
2019/04/29 2:19:24 pm GMT+5:30	20	2	1	7	1	1	1	2	2,3	2	2	1	1	1	1	2	1	1,4	1	1	1		1,4,6		1,5		1	2	2	3	1		5	1,3
2019/04/29 2:21:04 pm GMT+5:30	19	1	1	1	1	1	1	2	2,3	2	2	1	1	1	1	2	1	1,4	3	2	4		7		4,6		2	1	2	3			5	1
2019/04/29 2:22:51 pm GMT+5:30	19	2	1	1	1	1	2	2	2	2	2	1	1	1	1	2	1	1	1	1	8		7		7		1	1	2	3			5	1
2019/04/29 2:24:53 pm GMT+5:30	20	1	1	1	2	3	2	4	6	2	2	1	2	2	2	4	1	1	3	2	8		7		7		1	1	3	2			5	6
2019/04/29 2:27:17 pm GMT+5:30	21	1	1	1	2	3	2	4	6	2	2	2	3	3	2	3	1	1	3	2	8		7		7		2	1	2	2			5	6
2019/04/29 2:29:11 pm GMT+5:30	21	2	1	3	2	3	2	4	6	2	1	2	3	3	2	3	1	1,4	2	2	8		7		6		1	1	1	3		1	5	6
2019/04/29 3:03:15 pm GMT+5:30	21	1	1	1	2	3	2	4	6	2	2	2	3	3	2	3	1	1	3	2	8		7		7		1	2	3	4	2		5	6
2019/04/29 3:06:19 pm GMT+5:30	20	1	1	1	2	3	2	4	6	2	1	1	2	3	2	3	1	1	3	2	8		7		7		2	2	2	2			5	6
2019/04/29 3:11:03 pm GMT+5:30	20	2	1	7	2	3	2	4	6	2	1	2	3	3	2	3	1	1,3	3	2	8		7		7		1	2	1	3			5	6
2019/04/29 3:58:52 pm GMT+5:30	19	1	1	1	1	1	2	1	2,3,4	2	2	1	1	1	2	2	1	1,3	3	2	1,4		6		4		2	2	1	3	3,4	Mosquito	5	3
2019/04/29 10:47:52 pm GMT+5:30	23	2	1	1	1	1	2	2	2	2	1	1	1	2	1	2	1	1	1	1	8		7		4		2	2	2	3			5	1
2019/04/29 10:49:33 pm GMT+5:30	22	2	1	1	1	2	1	2	3	2	2	1	1	1	1	2	1	1,4	2	1	8		7		6		3	2	1	3			5	3,4,5
2019/04/29 10:51:02 pm GMT+5:30	22	2	1	5	2	3	2	4	6	2	1	2	3	2	2	4	2	1	2	2	8		7		7		1	2	1	4			5	6
2019/04/29 11:31:43 pm GMT+5:30	19	2	1	3	1	2	2	2	2,3	2	1	1	2	1	1	2	1	1,4,5	2	1	1		6		7		1	1	2	4	1,2,3		5	1,3
2019/04/29 11:46:14 pm GMT+5:30	21	2	1	7	1	1	1	2	2,3,5	2	1	1	1	1	1	2	1	1	2	1	1,2		6		3		1	1	1	3	2	Vasomotor Rhingis	5	1
2019/04/29 11:47:55 pm GMT+5:30	21	2	1	1	1	2	1	2	2	1	2	2	3	1	1	3	1	1,4	2	2	8		7		7		1	1	1	3		1	5	6
2019/04/29 11:49:39 pm GMT+5:30	21	2	1	1	1	2	1	2	2,3	2	2	1	1	1	1	2	1	1,4	2	1	4,5		6		1		1	1	1	4			5	6
2019/05/03 3:32:48 pm GMT+5:30	19	1	3	7	1	2	2	2	2	2	1	1	1	1	1	2	1	1	3	2	8		6		4		1	2	1	1			5	5
2019/05/04 12:49:26 am GMT+5:30	19	2	1	3	2	3	2	4	6	2	1	2	3	3	1	3	1	1,4	3	2	8		7		7		1	1	1	4			5	6
2019/05/04 12:51:10 am GMT+5:30	20	2	1	7	1	2	2	2	1,2	2	1	2	3	1	1	3	1	1,4	2	2	1		6		7		1	1	1	4			5	1
2019/05/04 6:48:43 pm GMT+5:30	20	2	1	7	1	1	1	3	1.2.3.4	1	1	1	1	1	1	1	1	1	1	1	1,2,4,5,6,7		1,2,3,5		1,2,3,4,5		2	2	2	3	1,2,3		5	1,3,5
2019/05/10 3:44:06 am GMT+5:30	20	1	3	3	2	3	2	4	6	2	1	2	3	3	2	2	1	1	3	2	8		7		7		2	2	1	2			5	6
2019/05/10 3:47:10 am GMT+5:30	16	2	3	3	2	3	1	4	5	3	1	1	3	3	2	4	11	1,4,5	2	2	8		7		7		3	1	3	1			5	6
2019/05/10 3:48:02 am GMT+5:30	18	1	3	3	1	1	1	2	3	2	2	1	1	1	1	2	1	1,4	3	2	4	Kiwi	6		3		1	1	3	1		1	5	4,5
2019/05/10 3:52:55 am GMT+5:30	19	2	3	7	2	3	2	4	6	2	1	1	3	3	2	3	1	1,4	2	2	8		7		7		`	3	1	3			5	6
2019/05/10 7:28:14 am GMT+5:30	17	2	3	7	1	1	1	2	2.3	2	1	2	3	1	1	2	1	1.4.5	2	2	8		7		4		1	1	2	3			5	5
2019/05/10 9:34:17 am GMT+5:30	18	2	3	7	1	1	1	2	2	2	1	1	1	1	1	2	1	1.3.4.5	2	2	5		4		7		1	2	2	4			5	6
2019/05/10 9:51:28 am GMT+5:30	19	2	3	5	1	1	1	2	2	2	2	1	1	1	2	3	1	1	2	2	6		6		5		2	2	3	1			5	6
2019/05/10 9:53:36 am GMT+5:30	17	2	3	7	2	3	2	4	6	1	1	2	3	3	1	4	1	1	2	2	8		7		7		2	1	1	4			5	6
2019/05/11 5:30:36 pm GMT+5:30	19	2	1	4	1	1	1	2	1,2,3	2	1	2	3	2	2	2	1	1,4	2	1	8		6		7		2	2	2	4			5	1
2019/06/04 3:05:17 pm GMT+5:30	19	2	1	1	1	1	1	2	1,2,3	2	1	1	1	1	1	2	1	1,4	2	2	7		6		5		1	1	2	1			5	1
2019/06/04 3:06:37 pm GMT+5:30	19	2	1	1	1	1	2	2	3	2	2	1	1	1	1	2	1	1	2	2	4		3		2		2	1	1	3			5	1
2019/06/04 3:15:46 pm GMT+5:30	19	2	1	7	1	1	2	2	2	2	2	1	1	1	1	2	2	1,4	2	2	8		7		5		2	1	1	3			5	4
2019/07/10 11:13:53 pm GMT+5:30	18	2	5	7	1	1	1	2	2	2	1	2	3	1	1	2	1	1,4	2	2	8		7		7		1	2	1	3			5	6
2019/07/10 11:16:36 pm GMT+5:30	18	1	5	4	2	3	2	4	6	2	2	2	3	3	2	2	1	1	3	2	8		7		7		2	1	1	4			5	6
2019/07/10 11:18:33 pm GMT+5:30	18	1	5	7	2	3	2	4	6	2	2	2	3	3	2	2	2	1	3	2	8		7		7		2	2	2	3			5	6
2019/07/10 11:20:17 pm GMT+5:30	18	2	5	5	2	3	2	4	6	6	1	2	3	1	2	3	1	1	2	2	8		7		7		2	1	2	4			5	6
2019/07/10 11:23:40 pm GMT+5:30	17	1	5	1	1	2	1	2	3	2	2	1	1	1	2	1	1	1,4,5	2	2	4,5		3		4		2	2	2	3		1	5	3,4
2019/07/10 11:25:47 pm GMT+5:30	18	2	5	3	1	2	2	2	2,4	2	1	2	3	1	2	2	1	1,4	2	2	5		7		7		1	2	1	3	2		5	3,5
2019/07/10 11:27:45 pm GMT+5:30	18	1	5	3	1	1	1	2	1,2,3,4,5	2	2	2	3	1	1	2	1	1	2	1	1		6		2		2	2	2	4			5	1,2
2019/07/10 11:31:32 pm GMT+5:30	18	2	5	5	1	2	2	1	2,3	2	1	2	3	1	2	3	1	1	2	1	8		6		1		1	2	1	4			5	6
2019/07/10 11:33:51 pm GMT+5:30	17	1	5	3	1	2	1	2	1,2,4,5	2	1	1	1	1	1	2	1	1,4	2	2	1,4,5,6		3		6		2	1	1	4		3	1	1,2,4
2019/07/10 11:36:54 pm GMT+5:30	18	2	5	6	1	1	2	2	2,3	2	2	2	3	2	2	3	1	1	2	2	1		7		7		2	2	1	4			5	5
2019/07/10 11:39:31 pm GMT+5:30	18	2	5	5	1	2	2	2	2	2	2	2	3	1	2	3	1	1	2	2	8		7		7		2	2	1	4			5	4
2019/07/10 11:42:40 pm GMT+5:30	18	1	5	1	1	2	2	2	2	2	2	2	3	1	2	3	1	1	3	2	3		7		7		1	1	1	4			5	6
2019/07/11 12:07:03 am GMT+5:30	18	1	5	7	1	2	2	2	1,2,3,4	2	1	2	3	1	2	3	1	1	3	2	8		7		7		1	1	2	3			5	6
2019/07/11 12:09:07 am GMT+5:30	18	2	5	4	1	2	2	2	1,2,3	2	2	2	3	2	2	3	1	1	1	1	1		7		7		1	2	1	4			5	5
2019/07/11 12:10:51 am GMT+5:30	18	2	5	5	1	2	1	2	3	2	1	2	3	1	2	3	1	1	1	1	8		7		7		2	2	1	3			5	5
2019/07/11 12:13:13 am GMT+5:30	18	2	5	1	1	1	2	2	2	2	2	1	1	1	2	3	1	1	1	2	1		7		7		2	1	2	3			5	6
2019/07/11 12:15:14 am GMT+5:30	18	2	5	3	1	1	1	2	1,4,5	2	2	1	1	1	2	2	1	1,4	1	1	8		7		7		1	3	1	4			5	5
2019/07/11 12:19:11 am GMT+5:30	18	1	5	7	2	3	2	4	6	2	2	1	3	3	1	3	1	1	3	2	8		7		7		1	1	2	4			5	6
2019/07/11 8:11:54 am GMT+5:30	18	1	5	1	1	1	1	2	2,3	2	2	2	3	2	1	3	1	1	3	2	8		6		7		1	2	2	3			5	1,5
2019/07/11 8:13:23 am GMT+5:30	18	2	5	5	1	1	1	2	2,3	2	1	2	3	2	1	3	1	1,4	1	1	1		5		1		1	2	1	3			5	1
2019/07/11 8:14:45 am GMT+5:30	18	2	5	1	1	1	1	2	2,3	2	1	2	3	2	1	3	1	1,4	2	2	8		6		7		2	2	2	3			5	5
2019/07/11 8:16:07 am GMT+5:30	18	1	5	7	1	1	2	2	2,3	2	1	2	3	2	2	3	1	1,4	3	1	8		6		7		1	1	2	3			5	6
2019/07/11 8:17:39 am GMT+5:30	18	1	5	7	1	1	2	2	4	2	2	2	3	2	1	3	1	1,4,5	3	2	1		6		6		3	1	3	4			5	1
2019/07/11 8:19:12 am GMT+5:30	18	1	5	3	1	1	1	2	2	2	1	1	1	2	1	2	1	1,4,5	3	2	8		6		1		2	1	2	2			5	5
2019/07/11 8:21:09 am GMT+5:30	18	2	5	3	1	2	1	2	2,3	2	1	2	3	2	1	2	2	1	1	2	8		7		7		1	1	1	4			5	1,4,5
2019/07/11 8:22:47 am GMT+5:30	18	1	5	1	1	1	2	2	2,3	2	2	1	1	1	1	2	1	1	3	1	1,5		6		7		2	2	1	2			5	1,3
2019/07/11 8:22:53 am GMT+5:30	18	2	5	8	1	1	1	2	2	1	1	2	3	2	2	3	1	1	2	2	1,5		7		5,6		1	1	2	3			5	1
2019/07/11 8:24:14 am GMT+5:30	18	2	5	1	1	2	1	2	2,3	2	2	1	1	1	2	3	1	1	2	2	8		7		7		1	1	2	4			5	1,5
2019/07/11 8:24:32 am GMT+5:30	18	2	5	1	1	1	1	2	2,3	2	1	1	1	1	1	2	1	1,3	1	1	8		6		7		1	1	1	4			5	5
2019/07/11 8:25:59 am GMT+5:30	18	1	5	1	1	1	2	1	2,3	2	1	2	3	1	2	3	1	1	3	2	2,4		1,3,6		7		2	2	2	4		1	5	6
2019/07/11 8:26:23 am GMT+5:30	18	1	5	3	1	1	1	2	2	2	2	1	1	1	1	2	1	1,3,4	3	1	8		6		4		1	1	2	3			5	6
2019/07/11 8:27:32 am GMT+5:30	18	1	5	5	1	1	1	2	2	2	2	2	3	1	1	2	1	1,4	3	2	2		7		7		2	2	1	4			5	6
2019/07/11 8:28:51 am GMT+5:30	18	1	5	4	1	1	1	2	2	2	2	2	3	1	1	2	1	1	3	2	8		7		7		1	2	1	4			5	6
2019/07/11 8:29:07 am GMT+5:30	18	2	5	8	1	1	1	2	1,2	2	2	1	1	1	1	2	1	1,4	2	2	8		7		6		2	1	1	4			5	1
2019/07/11 8:30:43 am GMT+5:30	18	2	5	3	1	1	1	2	2,3	2	1	2	3	2	1	2	1	1,4	2	2	8		7		7		1	1	2	3			5	5
2019/07/11 8:30:50 am GMT+5:30	18	1	5	7	1	1	1	2	2	2	2	1	1	1	1	3	1	1	3	2	8		6		7		1	2	2	3			5	5
2019/07/11 8:32:13 am GMT+5:30	18	2	5	1	1	1	1	2	2	2	2	1	1	1	2	2	1	1,4	1	1	8		7		7		2	1	2	3		1	5	1
2019/07/11 8:32:43 am GMT+5:30	18	2	5	7	1	2	1	2	2,3	2	1	1	1	1	1	2	1	1,4	1	1	1,5,6		4,5,6		7		1	1	2	3			5	6
2019/07/11 8:38:27 am GMT+5:30	18	2	5	7	1	1	1	2	2,3	2	1	2	3	1	2	3	1	1,4	1	1	8		7		7		1	1	1	3			5	6
2019/07/11 8:39:10 am GMT+5:30	18	1	5	1	1	1	1	2	2,3	2	1	2	3	1	2	3	1	1,4	3	1	8		7		7		1	2	2	3			5	6
2019/07/11 8:40:14 am GMT+5:30	18	1	5	1	1	1	2	1	2	2	2	1	1	1	1	2	1	1	3	2	3		1		1		2	2	2	4			5	1,2
2019/07/11 8:42:08 am GMT+5:30	18	2	5	3	1	1	2	2	2	2	1	1	1	2	1	3	2	1,4	1	1	1		7		7		1	1	2	1	2	1	5	1,2,3,4,5
2019/07/11 8:43:19 am GMT+5:30	18	2	5	7	1	2	2	2	2	2	2	1	1	1	1	2	1	1	2	2	1		6		1		2	1	1	4			5	6
2019/07/11 8:43:35 am GMT+5:30	18	1	5	7	1	1	1	1	3,4	1	1	1	1	1	1	2	1	1,4,5	3	1	1,6		6		2		2	2	2	1		1	5	1
2019/07/12 8:54:42 pm GMT+5:30	18	1	5	1	1	1	1	2	2	2	1	1	1	1	1	2	1	1	3	2	6		1		4		2	2	2	1			5	5
2019/07/12 8:56:04 pm GMT+5:30	18	1	5	3	1	2	1	2	2	2	2	1	1	1	1	2	1	1	3	2	3,4		1		3		2	1	2	3			5	1
2019/07/12 8:57:42 pm GMT+5:30	18	1	5	1	2	3	2	4	6	2	1	2	3	3	2	2	2	1,2,3	3	2	8		7		7		2	2	1	3			5	6
2019/07/12 8:59:40 pm GMT+5:30	19	1	5	5	2	3	2	4	6	2	2	1	2	3	2	3	2	1,2,3,4	2	2	8		7		7		1	3	3	4			5	6
2019/07/12 9:01:45 pm GMT+5:30	18	1	5	7	2	3	2	4	6	2	2	2	3	3	2	3	1	1	3	2	8		7		7		2	2	2	4			5	6
2019/07/12 9:03:23 pm GMT+5:30	18	1	5	7	2	3	2	4	6	2	2	2	3	3	2	3	1	1,4,5	3	2	8		7		7		1	1	1	4			5	6
2019/07/12 9:04:58 pm GMT+5:30	18	1	5	7	2	2	2	4	6	2	2	2	3	3	2	3	1	1	3	2	8		7		7		2	2	1	3			5	6
2019/07/12 9:06:51 pm GMT+5:30	18	1	5	3	2	3	2	4	6	2	2	2	3	3	2	3	1	1	3	2	8		7		7		1	2	1	4			5	6
2019/07/12 9:08:24 pm GMT+5:30	18	2	5	1	2	3	2	4	6	2	2	2	3	3	1	3	1	1,4	3	2	8		7		7		1	1	3	4			5	6
2019/07/12 9:09:36 pm GMT+5:30	18	1	5	3	1	1	1	1	2	2	2	2	3	1	2	3	1	1	3	2	8		7		7		2	2	2	4			5	6
2019/07/12 9:11:05 pm GMT+5:30	18	1	5	1	1	1	1	2	2	2	2	2	3	1	1	3	1	1,4	1	2	1,4,5		1,2,5,6		1,2		2	2	1	3			5	1,2,3,5
2019/07/12 9:14:30 pm GMT+5:30	18	1	5	7	1	1	1	2	2	2	2	1	1	1	1	3	1	1,4	3	2	8		7		5		2	1	2	4			5	6
2019/07/12 9:16:49 pm GMT+5:30	18	2	5	4	2	3	2	4	6	2	2	2	3	2	2	3	1	1	3	2	8		7		7		1	1	1	4			5	6
2019/07/12 9:21:45 pm GMT+5:30	18	1	5	3	2	3	2	4	6	2	2	2	3	3	2	3	2	1	3	2	8		7		7		1	1	2	4			5	6
